# Supplementary material for: Naphthalene-1,8-di­amine–2-(pyrimidin-2-yl)-1H-perimidine (2/1)
Source: Acta Crystallogr Sect E Struct Rep Online. 2013 Jun 22;69(Pt 7):o1133–4. doi: 10.1107/S1600536813016796 (PMC3770400; doi:10.1107/S1600536813016796)
Supplement: Supplementary file 1 [file e-69-o1133-sup1.cif]

##############################################################################
#                                                                            #
# This CIF contains the data in a paper accepted for publication in          #
# Acta Crystallographica Section E. It conforms to the requirements of       #
# Notes for Authors for Acta Crystallographica Section E, and has been       #
# peer reviewed under the auspices of the IUCr Commission on Journals.       #
#                                                                            #
# Full details of the Crystallographic Information File format               #
# are given in the paper "The Crystallographic Information File (CIF):       #
# a New Standard Archive File for Crystallography" by S. R. Hall, F. H.      #
# Allen and I. D. Brown [Acta Cryst. (1991), A47, 655-685].                  #
#                                                                            #
# The current version of the core CIF dictionary is obtainable from          #
# ftp://ftp.iucr.org/pub/cif_core.dic.                                       #
#                                                                            #
# Software is freely available for graphical display of the structure(s)     #
# in this CIF. For information consult the CIF software page                 #
# http://www.iucr.org/resources/cif/software.                                #
#                                                                            #
# This file may be used for bona fide research purposes within the           #
# scientific community so long as proper attribution is given to the journal # 
# article from which it was obtained.                                        #
#                                                                            #
##############################################################################
data_global
_audit_creation_method     SHELXL-97
_journal_date_recd_electronic     2013-06-12
_journal_date_accepted     2013-06-17
_journal_name_full     'Acta Crystallographica, Section E'
_journal_year     2013
_journal_volume     69
_journal_issue      7
_journal_page_first     o1133
_journal_page_last     o1134
_journal_paper_category     QO
_journal_paper_doi     10.1107/S1600536813016796
_journal_coeditor_code     GO2093
_publ_contact_author_name     'Angela Tuzi'
_publ_contact_author_address
;
Dipartimento di Scienze Chimiche, Universit\`a di
Napoli 'Federico II', Complesso di Monte S. Angelo, Via
Cinthia, 80126 Napoli, Italy.
;
_publ_contact_author_email     'angela.tuzi@unina.it'
_publ_section_title
;
Naphthalene-1,8-diamine--2-(pyrimidin-2-yl)-1<i>H</i>-perimidine (2/1)
;
loop_
    _publ_author_name
    _publ_author_address
    'Maria Elena Cucciolito'
;
Dipartimento di Scienze Chimiche,
Universit\`a degli Studi di Napoli 'Federico II',
Complesso di Monte S. Angelo,
Via Cinthia, 80126 Napoli, Italy
;
    'Barbara Panunzi'
;
Dipartimento di Agraria,
Universit\`a degli Studi di Napoli 'Federico II',
Via Universit\`a 100, 80055 Portici, Italy
;
    'Francesco Ruffo'
;
Dipartimento di Scienze Chimiche,
Universit\`a degli Studi di Napoli 'Federico II',
Complesso di Monte S. Angelo,
Via Cinthia, 80126 Napoli, Italy
;
    'Angela Tuzi'
;
Dipartimento di Scienze Chimiche,
Universit\`a degli Studi di Napoli 'Federico II',
Complesso di Monte S. Angelo,
Via Cinthia, 80126 Napoli, Italy
;
data_I
_audit_creation_method     SHELXL-97
_chemical_name_systematic
;
Naphthalene-1,8-diamine--2-(pyrimidin-2-yl)-1<i>H</i>-perimidine (2/1)
;
_chemical_formula_moiety     'C15 H10 N4, 2(C10 H10 N2)'
_chemical_formula_sum     'C35 H30 N8'
_chemical_formula_iupac     'C15 H10 N4, 2C10 H10 N2'
_chemical_formula_weight     562.67
_symmetry_cell_setting     monoclinic
_symmetry_space_group_name_H-M     'P 21/c'
_symmetry_space_group_name_Hall     '-P 2ybc'
loop_
    _symmetry_equiv_pos_as_xyz
    'x, y, z'
    '-x, y+1/2, -z+1/2'
    '-x, -y, -z'
    'x, -y-1/2, z-1/2'
_cell_length_a     17.083(2)
_cell_length_b     12.139(3)
_cell_length_c     13.597(2)
_cell_angle_alpha     90.00
_cell_angle_beta     90.760(10)
_cell_angle_gamma     90.00
_cell_volume     2819.4(9)
_cell_formula_units_Z     4
_cell_measurement_reflns_used     126
_cell_measurement_theta_min     3.395
_cell_measurement_theta_max     21.817
_cell_measurement_temperature     173(2)
_exptl_crystal_description     block
_exptl_crystal_colour     orange
_exptl_crystal_size_max     0.50
_exptl_crystal_size_mid     0.45
_exptl_crystal_size_min     0.10
_exptl_crystal_density_diffrn     1.326
_exptl_crystal_density_meas     ?
_exptl_crystal_density_method     'not measured'
_exptl_crystal_F_000     1184
_exptl_absorpt_coefficient_mu     0.082
_exptl_absorpt_correction_type     multi-scan
_exptl_absorpt_process_details
;
(SADABS; Bruker, 2001)
;
_exptl_absorpt_correction_T_min     0.9601
_exptl_absorpt_correction_T_max     0.9918
_exptl_special_details     ?
_diffrn_ambient_temperature     173(2)
_diffrn_radiation_type     MoK\a
_diffrn_radiation_wavelength     0.71073
_diffrn_radiation_source     'normal-focus sealed tube'
_diffrn_radiation_monochromator     graphite
_diffrn_measurement_device_type     'Bruker--Nonius KappaCCD'
_diffrn_measurement_device     'four-circle diffractometer'
_diffrn_measurement_method
;
CCD rotation images, thick slices
;
_diffrn_detector_area_resol_mean     9
_diffrn_reflns_number     22722
_diffrn_reflns_av_R_equivalents     0.0800
_diffrn_reflns_av_sigmaI/netI     0.0843
_diffrn_reflns_theta_min     3.21
_diffrn_reflns_theta_max     25.40
_diffrn_reflns_theta_full     25.40
_diffrn_measured_fraction_theta_max     0.997
_diffrn_measured_fraction_theta_full     0.997
_diffrn_reflns_limit_h_min     -20
_diffrn_reflns_limit_h_max     20
_diffrn_reflns_limit_k_min     -14
_diffrn_reflns_limit_k_max     14
_diffrn_reflns_limit_l_min     -16
_diffrn_reflns_limit_l_max     16
_refine_special_details
;
Refinement of <i>F</i>^2^ against ALL reflections. The weighted <i>R</i>-factor
<i>wR</i> and goodness of fit <i>S</i> are based on <i>F</i>^2^, conventional
<i>R</i>-factors <i>R</i> are based on <i>F</i>, with <i>F</i> set to zero for
negative <i>F</i>^2^. The threshold expression of <i>F</i>^2^ >
\s(<i>F</i>^2^) is used only for calculating <i>R</i>-factors(gt) <i>etc</i>.
and is not relevant to the choice of reflections for refinement.
<i>R</i>-factors based on <i>F</i>^2^ are statistically about twice as large
as those based on <i>F</i>, and <i>R</i>- factors based on ALL data will be
even larger.
;
_reflns_number_total     5184
_reflns_number_gt     2799
_reflns_threshold_expression     I>2sigma(I)
_refine_ls_structure_factor_coef     Fsqd
_refine_ls_matrix_type     full
_refine_ls_R_factor_all     0.1434
_refine_ls_R_factor_gt     0.0649
_refine_ls_wR_factor_gt     0.1168
_refine_ls_wR_factor_ref     0.1416
_refine_ls_goodness_of_fit_ref     1.061
_refine_ls_restrained_S_all     1.061
_refine_ls_number_reflns     5184
_refine_ls_number_parameters     415
_refine_ls_number_restraints     2
_refine_ls_hydrogen_treatment     mixed
_refine_ls_weighting_scheme     calc
_refine_ls_weighting_details
         'calc w=1/[\s^2^(Fo^2^)+(0.0402P)^2^+1.5806P] where P=(Fo^2^+2Fc^2^)/3'
_atom_sites_solution_hydrogens     geom
_atom_sites_solution_primary     direct
_atom_sites_solution_secondary     difmap
_refine_ls_shift/su_max     0.000
_refine_ls_shift/su_mean     0.000
_refine_diff_density_max     0.193
_refine_diff_density_min     -0.181
_refine_ls_extinction_method     none
_refine_ls_extinction_coef     ?
loop_
    _atom_type_symbol
    _atom_type_description
    _atom_type_scat_dispersion_real
    _atom_type_scat_dispersion_imag
    _atom_type_scat_source
    'C' 'C' 0.0033 0.0016
                         'International Tables Vol C Tables 4.2.6.8 and 6.1.1.4'
    'H' 'H' 0.0000 0.0000
                         'International Tables Vol C Tables 4.2.6.8 and 6.1.1.4'
    'N' 'N' 0.0061 0.0033
                         'International Tables Vol C Tables 4.2.6.8 and 6.1.1.4'
_computing_data_collection     '<i>COLLECT</i> (Nonius, 1999)'
_computing_cell_refinement     'DIRAX/LSQ (Duisenberg <i>et al.</i>, 2000)'
_computing_data_reduction
;
EvalCCD (Duisenberg <i>et al.</i>, 2003)
;
_computing_structure_solution     'SIR97 (Altomare <i>et al.</i>, 1999)'
_computing_structure_refinement     'SHELXL97 (Sheldrick, 2008)'
_computing_molecular_graphics
;
ORTEP-3 for Windows (Farrugia, 2012) and <i>Mercury</i> (Macrae <i>et
al.</i>, 2006)
;
_computing_publication_material
;
WinGX (Farrugia, 2012)
;
loop_
    _atom_site_type_symbol
    _atom_site_label
    _atom_site_fract_x
    _atom_site_fract_y
    _atom_site_fract_z
    _atom_site_U_iso_or_equiv
    _atom_site_adp_type
    _atom_site_calc_flag
    _atom_site_refinement_flags
    _atom_site_occupancy
    _atom_site_symmetry_multiplicity
    _atom_site_disorder_assembly
    _atom_site_disorder_group
    N N1 -0.06299(14) 0.0273(2) 0.36212(17) 0.0276(6) Uani d . 1 1 . .
    H H1 -0.0848(16) -0.037(2) 0.365(2) 0.033 Uiso d . 1 1 . .
    N N2 0.05732(13) 0.12080(19) 0.37659(16) 0.0269(6) Uani d . 1 1 . .
    N N3 0.13410(14) -0.0767(2) 0.38241(18) 0.0352(6) Uani d . 1 1 . .
    N N4 0.00939(14) -0.16518(19) 0.37372(17) 0.0309(6) Uani d . 1 1 . .
    N N1A 0.17020(18) 0.3184(3) 0.7032(2) 0.0500(9) Uani d . 1 1 . .
    H H1C 0.1574(19) 0.358(3) 0.753(3) 0.060 Uiso d . 1 1 . .
    H H1D 0.1615(19) 0.244(3) 0.7159(19) 0.060 Uiso d . 1 1 . .
    N N2A 0.16490(15) 0.1606(2) 0.5578(2) 0.0400(7) Uani d . 1 1 . .
    H H2C 0.1462(18) 0.126(3) 0.502(2) 0.048 Uiso d . 1 1 . .
    H H2D 0.1347(18) 0.216(3) 0.5700(19) 0.048 Uiso d . 1 1 . .
    N N1B 0.44606(19) 0.9546(3) 0.6366(2) 0.0624(10) Uani d . 1 1 . .
    H H1E 0.430(2) 1.011(3) 0.588(3) 0.075 Uiso d . 1 1 . .
    H H1F 0.4405(19) 0.878(3) 0.615(2) 0.075 Uiso d . 1 1 . .
    N N2B 0.48654(19) 0.7540(3) 0.7084(3) 0.0634(10) Uani d . 1 1 . .
    H H2E 0.5269(19) 0.805(3) 0.702(3) 0.076 Uiso d . 1 1 . .
    H H2F 0.509(2) 0.686(3) 0.709(3) 0.076 Uiso d . 1 1 . .
    C C1 -0.10821(16) 0.1228(2) 0.3582(2) 0.0270(7) Uani d . 1 1 . .
    C C2 -0.18822(16) 0.1208(3) 0.3468(2) 0.0334(7) Uani d . 1 1 . .
    H H2 -0.2158 0.0532 0.3403 0.040 Uiso calc R 1 1 . .
    C C3 -0.22799(18) 0.2222(3) 0.3449(2) 0.0407(8) Uani d . 1 1 . .
    H H3 -0.2833 0.2224 0.3367 0.049 Uiso calc R 1 1 . .
    C C4 -0.18985(19) 0.3200(3) 0.3547(2) 0.0391(8) Uani d . 1 1 . .
    H H4 -0.2190 0.3867 0.3543 0.047 Uiso calc R 1 1 . .
    C C5 -0.10814(17) 0.3240(2) 0.3652(2) 0.0299(7) Uani d . 1 1 . .
    C C6 -0.0637(2) 0.4223(2) 0.3748(2) 0.0380(8) Uani d . 1 1 . .
    H H6 -0.0895 0.4916 0.3748 0.046 Uiso calc R 1 1 . .
    C C7 0.0159(2) 0.4181(2) 0.3840(2) 0.0392(8) Uani d . 1 1 . .
    H H7 0.0444 0.4849 0.3906 0.047 Uiso calc R 1 1 . .
    C C8 0.05660(18) 0.3185(2) 0.3841(2) 0.0343(8) Uani d . 1 1 . .
    H H8 0.1121 0.3181 0.3898 0.041 Uiso calc R 1 1 . .
    C C9 0.01606(17) 0.2209(2) 0.3757(2) 0.0266(7) Uani d . 1 1 . .
    C C10 -0.06663(16) 0.2226(2) 0.36614(19) 0.0256(7) Uani d . 1 1 . .
    C C11 0.01603(16) 0.0311(2) 0.3711(2) 0.0244(7) Uani d . 1 1 . .
    C C12 0.05592(16) -0.0776(2) 0.37559(19) 0.0253(7) Uani d . 1 1 . .
    C C13 0.16700(19) -0.1763(3) 0.3871(2) 0.0416(8) Uani d . 1 1 . .
    H H13 0.2225 -0.1807 0.3915 0.050 Uiso calc R 1 1 . .
    C C14 0.12521(19) -0.2720(3) 0.3860(2) 0.0366(8) Uani d . 1 1 . .
    H H14 0.1502 -0.3418 0.3899 0.044 Uiso calc R 1 1 . .
    C C15 0.04540(19) -0.2627(2) 0.3789(2) 0.0347(8) Uani d . 1 1 . .
    H H15 0.0146 -0.3278 0.3776 0.042 Uiso calc R 1 1 . .
    C C1A 0.24650(19) 0.3402(3) 0.6713(2) 0.0370(8) Uani d . 1 1 . .
    C C2A 0.2866(2) 0.4285(3) 0.7099(2) 0.0491(10) Uani d . 1 1 . .
    H H2A 0.2626 0.4724 0.7588 0.059 Uiso calc R 1 1 . .
    C C3A 0.3619(2) 0.4554(3) 0.6791(3) 0.0533(10) Uani d . 1 1 . .
    H H3A 0.3874 0.5183 0.7058 0.064 Uiso calc R 1 1 . .
    C C4A 0.39903(19) 0.3927(3) 0.6114(3) 0.0454(9) Uani d . 1 1 . .
    H H4A 0.4507 0.4110 0.5921 0.054 Uiso calc R 1 1 . .
    C C5A 0.36083(17) 0.3002(2) 0.5698(2) 0.0320(7) Uani d . 1 1 . .
    C C6A 0.40047(18) 0.2335(3) 0.5023(2) 0.0395(8) Uani d . 1 1 . .
    H H6A 0.4532 0.2496 0.4864 0.047 Uiso calc R 1 1 . .
    C C7A 0.36393(19) 0.1463(3) 0.4595(2) 0.0419(9) Uani d . 1 1 . .
    H H7A 0.3919 0.1002 0.4157 0.050 Uiso calc R 1 1 . .
    C C8A 0.28593(18) 0.1239(3) 0.4792(2) 0.0374(8) Uani d . 1 1 . .
    H H8A 0.2610 0.0635 0.4472 0.045 Uiso calc R 1 1 . .
    C C9A 0.24415(16) 0.1870(2) 0.5438(2) 0.0293(7) Uani d . 1 1 . .
    C C10A 0.28182(16) 0.2759(2) 0.5957(2) 0.0285(7) Uani d . 1 1 . .
    C C1B 0.40270(18) 0.9666(3) 0.7235(3) 0.0426(9) Uani d . 1 1 . .
    C C2B 0.3652(2) 1.0638(3) 0.7392(3) 0.0549(10) Uani d . 1 1 . .
    H H2B 0.3690 1.1203 0.6912 0.066 Uiso calc R 1 1 . .
    C C3B 0.3216(2) 1.0833(3) 0.8226(3) 0.0632(12) Uani d . 1 1 . .
    H H3B 0.2972 1.1529 0.8315 0.076 Uiso calc R 1 1 . .
    C C4B 0.3137(2) 1.0033(3) 0.8918(3) 0.0563(11) Uani d . 1 1 . .
    H H4B 0.2829 1.0162 0.9482 0.068 Uiso calc R 1 1 . .
    C C5B 0.35172(18) 0.9003(3) 0.8793(3) 0.0409(9) Uani d . 1 1 . .
    C C6B 0.3421(2) 0.8162(4) 0.9495(3) 0.0567(10) Uani d . 1 1 . .
    H H6B 0.3122 0.8297 1.0067 0.068 Uiso calc R 1 1 . .
    C C7B 0.3754(2) 0.7156(3) 0.9355(3) 0.0601(11) Uani d . 1 1 . .
    H H7B 0.3661 0.6581 0.9813 0.072 Uiso calc R 1 1 . .
    C C8B 0.4223(2) 0.6962(3) 0.8556(3) 0.0514(10) Uani d . 1 1 . .
    H H8B 0.4454 0.6256 0.8478 0.062 Uiso calc R 1 1 . .
    C C9B 0.43639(18) 0.7761(3) 0.7875(3) 0.0406(8) Uani d . 1 1 . .
    C C10B 0.39817(17) 0.8811(3) 0.7954(2) 0.0344(8) Uani d . 1 1 . .
loop_
    _atom_site_aniso_label
    _atom_site_aniso_U_11
    _atom_site_aniso_U_22
    _atom_site_aniso_U_33
    _atom_site_aniso_U_12
    _atom_site_aniso_U_13
    _atom_site_aniso_U_23
    N1 0.0295(15) 0.0195(14) 0.0338(15) -0.0026(11) 0.0021(12) -0.0003(12)
    N2 0.0309(14) 0.0224(14) 0.0274(14) -0.0013(11) 0.0025(11) 0.0024(11)
    N3 0.0298(15) 0.0333(16) 0.0423(17) 0.0030(12) -0.0031(12) -0.0014(12)
    N4 0.0376(15) 0.0196(14) 0.0356(15) 0.0006(12) 0.0062(12) 0.0015(11)
    N1A 0.058(2) 0.049(2) 0.044(2) 0.0175(17) 0.0180(16) 0.0009(15)
    N2A 0.0279(16) 0.0462(19) 0.0457(18) -0.0023(13) -0.0014(13) 0.0048(14)
    N1B 0.067(2) 0.070(2) 0.050(2) -0.0128(19) -0.0006(18) 0.0161(18)
    N2B 0.054(2) 0.064(3) 0.072(2) 0.0110(17) 0.0032(19) -0.018(2)
    C1 0.0333(18) 0.0265(17) 0.0213(16) 0.0010(14) 0.0027(13) 0.0027(13)
    C2 0.0289(18) 0.0361(19) 0.0351(19) 0.0000(15) -0.0007(14) 0.0012(15)
    C3 0.0321(19) 0.052(2) 0.038(2) 0.0099(17) 0.0003(15) 0.0036(17)
    C4 0.045(2) 0.038(2) 0.0336(19) 0.0172(17) 0.0032(16) 0.0048(16)
    C5 0.042(2) 0.0270(17) 0.0202(16) 0.0066(15) 0.0034(14) -0.0010(13)
    C6 0.063(2) 0.0218(17) 0.0294(19) 0.0078(16) 0.0017(17) 0.0026(14)
    C7 0.055(2) 0.0240(18) 0.038(2) -0.0063(16) -0.0025(17) -0.0004(15)
    C8 0.0406(19) 0.0282(18) 0.0340(19) -0.0022(15) -0.0011(15) 0.0007(14)
    C9 0.0389(18) 0.0211(16) 0.0199(16) -0.0015(14) 0.0016(14) -0.0012(13)
    C10 0.0341(18) 0.0263(17) 0.0166(15) -0.0006(14) 0.0015(13) -0.0019(12)
    C11 0.0280(17) 0.0256(17) 0.0198(16) -0.0006(14) 0.0031(13) -0.0004(13)
    C12 0.0331(18) 0.0282(17) 0.0146(16) -0.0002(14) 0.0028(13) -0.0010(13)
    C13 0.0386(19) 0.044(2) 0.042(2) 0.0117(18) -0.0039(16) -0.0006(16)
    C14 0.050(2) 0.0298(19) 0.0299(19) 0.0106(16) 0.0010(16) 0.0010(14)
    C15 0.048(2) 0.0226(18) 0.0336(19) -0.0010(15) 0.0067(16) 0.0005(14)
    C1A 0.045(2) 0.036(2) 0.0293(19) 0.0145(16) -0.0003(16) 0.0048(15)
    C2A 0.079(3) 0.036(2) 0.032(2) 0.017(2) -0.0075(19) -0.0048(17)
    C3A 0.071(3) 0.037(2) 0.051(2) -0.008(2) -0.029(2) -0.0005(19)
    C4A 0.040(2) 0.047(2) 0.048(2) -0.0062(17) -0.0169(17) 0.0059(18)
    C5A 0.0319(18) 0.0334(19) 0.0305(18) -0.0006(14) -0.0079(14) 0.0039(14)
    C6A 0.0281(18) 0.051(2) 0.040(2) -0.0026(16) 0.0022(16) 0.0068(17)
    C7A 0.040(2) 0.050(2) 0.036(2) 0.0082(17) 0.0068(16) -0.0053(16)
    C8A 0.046(2) 0.0325(19) 0.0333(19) -0.0042(16) -0.0010(16) -0.0041(15)
    C9A 0.0284(17) 0.0299(17) 0.0295(18) -0.0015(14) -0.0035(14) 0.0068(14)
    C10A 0.0296(17) 0.0302(17) 0.0256(17) 0.0039(13) -0.0046(14) 0.0078(14)
    C1B 0.0345(19) 0.044(2) 0.049(2) -0.0091(17) -0.0123(17) 0.0052(18)
    C2B 0.059(2) 0.041(2) 0.065(3) -0.0044(19) -0.022(2) 0.004(2)
    C3B 0.065(3) 0.036(2) 0.088(3) 0.009(2) -0.028(2) -0.015(2)
    C4B 0.047(2) 0.063(3) 0.059(3) 0.002(2) -0.0093(19) -0.027(2)
    C5B 0.0336(19) 0.044(2) 0.045(2) -0.0066(16) -0.0081(17) -0.0036(17)
    C6B 0.044(2) 0.079(3) 0.047(2) -0.011(2) -0.0019(18) 0.007(2)
    C7B 0.050(2) 0.062(3) 0.067(3) -0.022(2) -0.017(2) 0.031(2)
    C8B 0.045(2) 0.038(2) 0.071(3) -0.0052(17) -0.023(2) 0.005(2)
    C9B 0.0308(18) 0.044(2) 0.047(2) -0.0023(16) -0.0101(16) -0.0069(18)
    C10B 0.0308(17) 0.0348(19) 0.038(2) -0.0050(15) -0.0076(15) -0.0021(15)
_geom_special_details
;
All e.s.d.'s (except the e.s.d. in the dihedral angle between two l.s. planes)
are estimated using the full covariance matrix. The cell e.s.d.'s are taken
into account individually in the estimation of e.s.d.'s in distances, angles
and torsion angles; correlations between e.s.d.'s in cell parameters are only
used when they are defined by crystal symmetry. An approximate (isotropic)
treatment of cell e.s.d.'s is used for estimating e.s.d.'s involving l.s.
planes.
;
loop_
    _geom_bond_atom_site_label_1
    _geom_bond_atom_site_label_2
    _geom_bond_site_symmetry_2
    _geom_bond_distance
    _geom_bond_publ_flag
    N1 C11 . 1.355(3) ?
    N1 C1 . 1.393(3) ?
    N1 H1 . 0.86(3) ?
    N2 C11 . 1.299(3) ?
    N2 C9 . 1.404(3) ?
    N3 C13 . 1.334(4) ?
    N3 C12 . 1.338(3) ?
    N4 C12 . 1.328(3) ?
    N4 C15 . 1.335(3) ?
    N1A C1A . 1.404(4) ?
    N1A H1C . 0.87(3) ?
    N1A H1D . 0.93(3) ?
    N2A C9A . 1.407(4) ?
    N2A H2C . 0.92(3) ?
    N2A H2D . 0.87(3) ?
    N1B C1B . 1.411(4) ?
    N1B H1E . 0.98(4) ?
    N1B H1F . 0.98(4) ?
    N2B C9B . 1.410(4) ?
    N2B H2E . 0.93(4) ?
    N2B H2F . 0.91(4) ?
    C1 C2 . 1.374(4) ?
    C1 C10 . 1.408(4) ?
    C2 C3 . 1.406(4) ?
    C2 H2 . 0.9500 ?
    C3 C4 . 1.360(4) ?
    C3 H3 . 0.9500 ?
    C4 C5 . 1.402(4) ?
    C4 H4 . 0.9500 ?
    C5 C6 . 1.420(4) ?
    C5 C10 . 1.421(4) ?
    C6 C7 . 1.364(4) ?
    C6 H6 . 0.9500 ?
    C7 C8 . 1.395(4) ?
    C7 H7 . 0.9500 ?
    C8 C9 . 1.377(4) ?
    C8 H8 . 0.9500 ?
    C9 C10 . 1.417(4) ?
    C11 C12 . 1.486(4) ?
    C13 C14 . 1.364(4) ?
    C13 H13 . 0.9500 ?
    C14 C15 . 1.370(4) ?
    C14 H14 . 0.9500 ?
    C15 H15 . 0.9500 ?
    C1A C2A . 1.373(4) ?
    C1A C10A . 1.431(4) ?
    C2A C3A . 1.396(5) ?
    C2A H2A . 0.9500 ?
    C3A C4A . 1.358(5) ?
    C3A H3A . 0.9500 ?
    C4A C5A . 1.413(4) ?
    C4A H4A . 0.9500 ?
    C5A C6A . 1.405(4) ?
    C5A C10A . 1.430(4) ?
    C6A C7A . 1.356(4) ?
    C6A H6A . 0.9500 ?
    C7A C8A . 1.390(4) ?
    C7A H7A . 0.9500 ?
    C8A C9A . 1.374(4) ?
    C8A H8A . 0.9500 ?
    C9A C10A . 1.436(4) ?
    C1B C2B . 1.361(5) ?
    C1B C10B . 1.428(4) ?
    C2B C3B . 1.385(5) ?
    C2B H2B . 0.9500 ?
    C3B C4B . 1.360(5) ?
    C3B H3B . 0.9500 ?
    C4B C5B . 1.420(5) ?
    C4B H4B . 0.9500 ?
    C5B C6B . 1.408(5) ?
    C5B C10B . 1.417(4) ?
    C6B C7B . 1.361(5) ?
    C6B H6B . 0.9500 ?
    C7B C8B . 1.380(5) ?
    C7B H7B . 0.9500 ?
    C8B C9B . 1.363(5) ?
    C8B H8B . 0.9500 ?
    C9B C10B . 1.437(4) ?
loop_
    _geom_angle_atom_site_label_1
    _geom_angle_atom_site_label_2
    _geom_angle_atom_site_label_3
    _geom_angle_site_symmetry_1
    _geom_angle_site_symmetry_3
    _geom_angle
    _geom_angle_publ_flag
    C11 N1 C1 . . 121.8(2) ?
    C11 N1 H1 . . 117.2(19) ?
    C1 N1 H1 . . 120.7(19) ?
    C11 N2 C9 . . 116.9(2) ?
    C13 N3 C12 . . 114.6(3) ?
    C12 N4 C15 . . 115.7(3) ?
    C1A N1A H1C . . 113(2) ?
    C1A N1A H1D . . 113(2) ?
    H1C N1A H1D . . 111(3) ?
    C9A N2A H2C . . 108.4(19) ?
    C9A N2A H2D . . 115(2) ?
    H2C N2A H2D . . 108(3) ?
    C1B N1B H1E . . 110(2) ?
    C1B N1B H1F . . 108(2) ?
    H1E N1B H1F . . 115(3) ?
    C9B N2B H2E . . 113(2) ?
    C9B N2B H2F . . 115(2) ?
    H2E N2B H2F . . 108(3) ?
    C2 C1 N1 . . 122.7(3) ?
    C2 C1 C10 . . 121.6(3) ?
    N1 C1 C10 . . 115.7(3) ?
    C1 C2 C3 . . 117.8(3) ?
    C1 C2 H2 . . 121.1 ?
    C3 C2 H2 . . 121.1 ?
    C4 C3 C2 . . 122.1(3) ?
    C4 C3 H3 . . 118.9 ?
    C2 C3 H3 . . 118.9 ?
    C3 C4 C5 . . 121.0(3) ?
    C3 C4 H4 . . 119.5 ?
    C5 C4 H4 . . 119.5 ?
    C4 C5 C6 . . 124.7(3) ?
    C4 C5 C10 . . 117.8(3) ?
    C6 C5 C10 . . 117.5(3) ?
    C7 C6 C5 . . 120.5(3) ?
    C7 C6 H6 . . 119.7 ?
    C5 C6 H6 . . 119.7 ?
    C6 C7 C8 . . 121.9(3) ?
    C6 C7 H7 . . 119.0 ?
    C8 C7 H7 . . 119.0 ?
    C9 C8 C7 . . 119.7(3) ?
    C9 C8 H8 . . 120.1 ?
    C7 C8 H8 . . 120.1 ?
    C8 C9 N2 . . 119.5(3) ?
    C8 C9 C10 . . 119.6(3) ?
    N2 C9 C10 . . 120.9(3) ?
    C1 C10 C9 . . 119.7(3) ?
    C1 C10 C5 . . 119.6(3) ?
    C9 C10 C5 . . 120.7(3) ?
    N2 C11 N1 . . 125.0(3) ?
    N2 C11 C12 . . 119.6(3) ?
    N1 C11 C12 . . 115.4(2) ?
    N4 C12 N3 . . 127.2(3) ?
    N4 C12 C11 . . 115.9(3) ?
    N3 C12 C11 . . 116.9(3) ?
    N3 C13 C14 . . 123.5(3) ?
    N3 C13 H13 . . 118.3 ?
    C14 C13 H13 . . 118.3 ?
    C13 C14 C15 . . 116.7(3) ?
    C13 C14 H14 . . 121.6 ?
    C15 C14 H14 . . 121.6 ?
    N4 C15 C14 . . 122.3(3) ?
    N4 C15 H15 . . 118.8 ?
    C14 C15 H15 . . 118.8 ?
    C2A C1A N1A . . 119.3(3) ?
    C2A C1A C10A . . 119.2(3) ?
    N1A C1A C10A . . 121.4(3) ?
    C1A C2A C3A . . 121.6(3) ?
    C1A C2A H2A . . 119.2 ?
    C3A C2A H2A . . 119.2 ?
    C4A C3A C2A . . 120.9(3) ?
    C4A C3A H3A . . 119.6 ?
    C2A C3A H3A . . 119.6 ?
    C3A C4A C5A . . 119.9(3) ?
    C3A C4A H4A . . 120.0 ?
    C5A C4A H4A . . 120.0 ?
    C6A C5A C4A . . 119.7(3) ?
    C6A C5A C10A . . 120.4(3) ?
    C4A C5A C10A . . 119.9(3) ?
    C7A C6A C5A . . 120.5(3) ?
    C7A C6A H6A . . 119.8 ?
    C5A C6A H6A . . 119.8 ?
    C6A C7A C8A . . 120.5(3) ?
    C6A C7A H7A . . 119.7 ?
    C8A C7A H7A . . 119.7 ?
    C9A C8A C7A . . 121.4(3) ?
    C9A C8A H8A . . 119.3 ?
    C7A C8A H8A . . 119.3 ?
    C8A C9A N2A . . 117.9(3) ?
    C8A C9A C10A . . 120.0(3) ?
    N2A C9A C10A . . 122.1(3) ?
    C5A C10A C1A . . 118.2(3) ?
    C5A C10A C9A . . 116.9(3) ?
    C1A C10A C9A . . 124.9(3) ?
    C2B C1B N1B . . 118.3(3) ?
    C2B C1B C10B . . 119.5(3) ?
    N1B C1B C10B . . 122.2(3) ?
    C1B C2B C3B . . 122.4(4) ?
    C1B C2B H2B . . 118.8 ?
    C3B C2B H2B . . 118.8 ?
    C4B C3B C2B . . 120.2(4) ?
    C4B C3B H3B . . 119.9 ?
    C2B C3B H3B . . 119.9 ?
    C3B C4B C5B . . 119.8(4) ?
    C3B C4B H4B . . 120.1 ?
    C5B C4B H4B . . 120.1 ?
    C6B C5B C10B . . 119.9(3) ?
    C6B C5B C4B . . 120.0(4) ?
    C10B C5B C4B . . 120.1(3) ?
    C7B C6B C5B . . 120.2(4) ?
    C7B C6B H6B . . 119.9 ?
    C5B C6B H6B . . 119.9 ?
    C6B C7B C8B . . 120.8(3) ?
    C6B C7B H7B . . 119.6 ?
    C8B C7B H7B . . 119.6 ?
    C9B C8B C7B . . 121.5(3) ?
    C9B C8B H8B . . 119.2 ?
    C7B C8B H8B . . 119.2 ?
    C8B C9B N2B . . 119.8(3) ?
    C8B C9B C10B . . 119.7(3) ?
    N2B C9B C10B . . 120.4(3) ?
    C5B C10B C1B . . 117.9(3) ?
    C5B C10B C9B . . 117.7(3) ?
    C1B C10B C9B . . 124.4(3) ?
loop_
    _geom_torsion_atom_site_label_1
    _geom_torsion_atom_site_label_2
    _geom_torsion_atom_site_label_3
    _geom_torsion_atom_site_label_4
    _geom_torsion_site_symmetry_1
    _geom_torsion_site_symmetry_2
    _geom_torsion_site_symmetry_3
    _geom_torsion_site_symmetry_4
    _geom_torsion
    _geom_torsion_publ_flag
    C11 N1 C1 C2 . . . . 178.4(3) ?
    C11 N1 C1 C10 . . . . -1.3(4) ?
    N1 C1 C2 C3 . . . . 179.3(3) ?
    C10 C1 C2 C3 . . . . -1.1(4) ?
    C1 C2 C3 C4 . . . . -0.4(5) ?
    C2 C3 C4 C5 . . . . 1.2(5) ?
    C3 C4 C5 C6 . . . . 179.3(3) ?
    C3 C4 C5 C10 . . . . -0.4(4) ?
    C4 C5 C6 C7 . . . . -179.5(3) ?
    C10 C5 C6 C7 . . . . 0.3(4) ?
    C5 C6 C7 C8 . . . . 0.3(5) ?
    C6 C7 C8 C9 . . . . -0.7(5) ?
    C7 C8 C9 N2 . . . . -179.5(3) ?
    C7 C8 C9 C10 . . . . 0.7(4) ?
    C11 N2 C9 C8 . . . . 178.3(3) ?
    C11 N2 C9 C10 . . . . -1.9(4) ?
    C2 C1 C10 C9 . . . . -178.7(3) ?
    N1 C1 C10 C9 . . . . 1.0(4) ?
    C2 C1 C10 C5 . . . . 1.8(4) ?
    N1 C1 C10 C5 . . . . -178.5(2) ?
    C8 C9 C10 C1 . . . . -179.6(3) ?
    N2 C9 C10 C1 . . . . 0.5(4) ?
    C8 C9 C10 C5 . . . . -0.1(4) ?
    N2 C9 C10 C5 . . . . -180.0(2) ?
    C4 C5 C10 C1 . . . . -1.1(4) ?
    C6 C5 C10 C1 . . . . 179.2(3) ?
    C4 C5 C10 C9 . . . . 179.4(3) ?
    C6 C5 C10 C9 . . . . -0.3(4) ?
    C9 N2 C11 N1 . . . . 1.8(4) ?
    C9 N2 C11 C12 . . . . -177.6(2) ?
    C1 N1 C11 N2 . . . . -0.2(4) ?
    C1 N1 C11 C12 . . . . 179.2(2) ?
    C15 N4 C12 N3 . . . . -0.3(4) ?
    C15 N4 C12 C11 . . . . -179.3(2) ?
    C13 N3 C12 N4 . . . . 0.4(4) ?
    C13 N3 C12 C11 . . . . 179.4(2) ?
    N2 C11 C12 N4 . . . . 177.2(2) ?
    N1 C11 C12 N4 . . . . -2.2(3) ?
    N2 C11 C12 N3 . . . . -1.9(4) ?
    N1 C11 C12 N3 . . . . 178.7(2) ?
    C12 N3 C13 C14 . . . . -0.5(4) ?
    N3 C13 C14 C15 . . . . 0.5(5) ?
    C12 N4 C15 C14 . . . . 0.2(4) ?
    C13 C14 C15 N4 . . . . -0.3(4) ?
    N1A C1A C2A C3A . . . . -178.4(3) ?
    C10A C1A C2A C3A . . . . -1.8(5) ?
    C1A C2A C3A C4A . . . . -1.9(5) ?
    C2A C3A C4A C5A . . . . 1.3(5) ?
    C3A C4A C5A C6A . . . . -177.9(3) ?
    C3A C4A C5A C10A . . . . 2.9(5) ?
    C4A C5A C6A C7A . . . . -178.1(3) ?
    C10A C5A C6A C7A . . . . 1.1(5) ?
    C5A C6A C7A C8A . . . . 2.3(5) ?
    C6A C7A C8A C9A . . . . -1.6(5) ?
    C7A C8A C9A N2A . . . . 178.4(3) ?
    C7A C8A C9A C10A . . . . -2.4(4) ?
    C6A C5A C10A C1A . . . . 174.4(3) ?
    C4A C5A C10A C1A . . . . -6.4(4) ?
    C6A C5A C10A C9A . . . . -4.9(4) ?
    C4A C5A C10A C9A . . . . 174.3(3) ?
    C2A C1A C10A C5A . . . . 5.8(4) ?
    N1A C1A C10A C5A . . . . -177.6(3) ?
    C2A C1A C10A C9A . . . . -175.0(3) ?
    N1A C1A C10A C9A . . . . 1.6(4) ?
    C8A C9A C10A C5A . . . . 5.5(4) ?
    N2A C9A C10A C5A . . . . -175.3(3) ?
    C8A C9A C10A C1A . . . . -173.7(3) ?
    N2A C9A C10A C1A . . . . 5.4(4) ?
    N1B C1B C2B C3B . . . . -179.6(3) ?
    C10B C1B C2B C3B . . . . -0.6(5) ?
    C1B C2B C3B C4B . . . . -1.3(6) ?
    C2B C3B C4B C5B . . . . 1.4(5) ?
    C3B C4B C5B C6B . . . . -178.4(3) ?
    C3B C4B C5B C10B . . . . 0.4(5) ?
    C10B C5B C6B C7B . . . . -1.9(5) ?
    C4B C5B C6B C7B . . . . 176.9(3) ?
    C5B C6B C7B C8B . . . . 3.5(5) ?
    C6B C7B C8B C9B . . . . -0.7(5) ?
    C7B C8B C9B N2B . . . . 178.2(3) ?
    C7B C8B C9B C10B . . . . -3.6(5) ?
    C6B C5B C10B C1B . . . . 176.6(3) ?
    C4B C5B C10B C1B . . . . -2.2(4) ?
    C6B C5B C10B C9B . . . . -2.3(4) ?
    C4B C5B C10B C9B . . . . 178.9(3) ?
    C2B C1B C10B C5B . . . . 2.3(4) ?
    N1B C1B C10B C5B . . . . -178.7(3) ?
    C2B C1B C10B C9B . . . . -178.9(3) ?
    N1B C1B C10B C9B . . . . 0.1(5) ?
    C8B C9B C10B C5B . . . . 5.0(4) ?
    N2B C9B C10B C5B . . . . -176.8(3) ?
    C8B C9B C10B C1B . . . . -173.8(3) ?
    N2B C9B C10B C1B . . . . 4.4(5) ?
loop_
    _geom_hbond_atom_site_label_D
    _geom_hbond_atom_site_label_H
    _geom_hbond_atom_site_label_A
    _geom_hbond_site_symmetry_A
    _geom_hbond_distance_DH
    _geom_hbond_distance_HA
    _geom_hbond_distance_DA
    _geom_hbond_angle_DHA
    N1 H1 N2A 3_556 0.86(3) 2.30(3) 3.077(4) 151(2)
    N1A H1C N2 4_566 0.87(3) 2.42(3) 3.153(4) 142(3)
    N2A H2C N2 . 0.92(3) 2.27(3) 3.092(4) 149(3)
    N2A H2D N1A . 0.87(3) 2.27(3) 2.753(5) 115(2)
    N1B H1F N2B . 0.98(4) 2.12(3) 2.710(5) 117(2)
_iucr_refine_instructions_details
;
TITL Compound X
CELL  0.71073  17.0830  12.1390  13.5970   90.000   90.760   90.000
ZERR     4.00   0.0020   0.0030   0.0020    0.000    0.010    0.000
LATT   1
SYMM  - X, 1/2 + Y, 1/2 - Z
SFAC  C    H    N
DISP C    0.00330   0.00160
DISP H    0.00000   0.00000
DISP N    0.00610   0.00330
UNIT  140  120  32
MERG   2
FMAP   2
PLAN   20
SIZE     0.10   0.45   0.50
ACTA
BOND
BOND   $H
TEMP -100
EQIV $1 -X, -Y, -Z+1
EQIV $2 X, -Y+1/2, Z+1/2
HTAB N1 N2A_$1
HTAB N1A N2_$2
HTAB N2A N2
HTAB N2A N1A
HTAB N1B N2B
CONF
BUMP  0.02
LIST   4
L.S.  4
TEMP  -100.00
WGHT    0.040200    1.580600
FVAR       0.28365
N1    3   -0.062988    0.027316    0.362118    11.00000    0.02947    0.01948 =
         0.03384   -0.00026    0.00211   -0.00262
H1    2   -0.084797   -0.036553    0.365088    11.00000   -1.20000
N2    3    0.057321    0.120804    0.376592    11.00000    0.03089    0.02240 =
         0.02737    0.00244    0.00250   -0.00131
N3    3    0.134099   -0.076699    0.382412    11.00000    0.02976    0.03330 =
         0.04235   -0.00140   -0.00310    0.00297
N4    3    0.009389   -0.165175    0.373717    11.00000    0.03763    0.01964 =
         0.03561    0.00151    0.00625    0.00058
N1A   3    0.170203    0.318430    0.703174    11.00000    0.05781    0.04910 =
         0.04367    0.00091    0.01799    0.01754
H1C   2    0.157373    0.358316    0.753255    11.00000   -1.20000
H1D   2    0.161535    0.244176    0.715919    11.00000   -1.20000
N2A   3    0.164902    0.160598    0.557810    11.00000    0.02790    0.04619 =
         0.04572    0.00485   -0.00137   -0.00232
H2C   2    0.146173    0.126089    0.501824    11.00000   -1.20000
H2D   2    0.134699    0.216214    0.569966    11.00000   -1.20000
N1B   3    0.446064    0.954624    0.636628    11.00000    0.06708    0.06994 =
         0.05015    0.01607   -0.00058   -0.01278
H1E   2    0.430052    1.010739    0.588123    11.00000   -1.20000
H1F   2    0.440457    0.878284    0.614853    11.00000   -1.20000
N2B   3    0.486541    0.754008    0.708360    11.00000    0.05413    0.06432 =
         0.07176   -0.01848    0.00316    0.01104
H2E   2    0.526933    0.805149    0.702335    11.00000   -1.20000
H2F   2    0.508534    0.685681    0.709329    11.00000   -1.20000
C1    1   -0.108208    0.122766    0.358184    11.00000    0.03326    0.02654 =
         0.02128    0.00270    0.00265    0.00099
C2    1   -0.188223    0.120818    0.346765    11.00000    0.02892    0.03609 =
         0.03514    0.00116   -0.00074    0.00003
AFIX  43
H2    2   -0.215780    0.053173    0.340314    11.00000   -1.20000
AFIX   0
C3    1   -0.227985    0.222211    0.344940    11.00000    0.03213    0.05153 =
         0.03846    0.00358    0.00025    0.00988
AFIX  43
H3    2   -0.283291    0.222400    0.336650    11.00000   -1.20000
AFIX   0
C4    1   -0.189854    0.320030    0.354654    11.00000    0.04536    0.03821 =
         0.03365    0.00483    0.00323    0.01722
AFIX  43
H4    2   -0.219021    0.386665    0.354262    11.00000   -1.20000
AFIX   0
C5    1   -0.108144    0.324035    0.365241    11.00000    0.04247    0.02701 =
         0.02019   -0.00099    0.00341    0.00658
C6    1   -0.063662    0.422339    0.374794    11.00000    0.06291    0.02179 =
         0.02936    0.00257    0.00172    0.00781
AFIX  43
H6    2   -0.089506    0.491635    0.374764    11.00000   -1.20000
AFIX   0
C7    1    0.015889    0.418081    0.384016    11.00000    0.05515    0.02398 =
         0.03829   -0.00041   -0.00246   -0.00634
AFIX  43
H7    2    0.044401    0.484926    0.390596    11.00000   -1.20000
AFIX   0
C8    1    0.056604    0.318506    0.384070    11.00000    0.04056    0.02822 =
         0.03403    0.00070   -0.00106   -0.00217
AFIX  43
H8    2    0.112085    0.318053    0.389836    11.00000   -1.20000
AFIX   0
C9    1    0.016060    0.220860    0.375732    11.00000    0.03894    0.02107 =
         0.01986   -0.00120    0.00163   -0.00150
C10   1   -0.066632    0.222587    0.366135    11.00000    0.03406    0.02631 =
         0.01658   -0.00189    0.00147   -0.00058
C11   1    0.016032    0.031113    0.371068    11.00000    0.02804    0.02557 =
         0.01976   -0.00042    0.00307   -0.00062
C12   1    0.055916   -0.077553    0.375591    11.00000    0.03313    0.02815 =
         0.01461   -0.00102    0.00281   -0.00022
C13   1    0.166998   -0.176281    0.387110    11.00000    0.03863    0.04385 =
         0.04228   -0.00065   -0.00394    0.01173
AFIX  43
H13   2    0.222456   -0.180729    0.391484    11.00000   -1.20000
AFIX   0
C14   1    0.125209   -0.272044    0.385966    11.00000    0.05004    0.02980 =
         0.02994    0.00095    0.00098    0.01059
AFIX  43
H14   2    0.150219   -0.341834    0.389899    11.00000   -1.20000
AFIX   0
C15   1    0.045402   -0.262663    0.378866    11.00000    0.04825    0.02256 =
         0.03355    0.00047    0.00675   -0.00103
AFIX  43
H15   2    0.014607   -0.327825    0.377561    11.00000   -1.20000
AFIX   0
C1A   1    0.246503    0.340204    0.671345    11.00000    0.04524    0.03641 =
         0.02932    0.00482   -0.00030    0.01449
C2A   1    0.286615    0.428499    0.709931    11.00000    0.07923    0.03550 =
         0.03244   -0.00475   -0.00747    0.01666
AFIX  43
H2A   2    0.262568    0.472421    0.758839    11.00000   -1.20000
AFIX   0
C3A   1    0.361866    0.455370    0.679103    11.00000    0.07107    0.03724 =
         0.05083   -0.00054   -0.02852   -0.00840
AFIX  43
H3A   2    0.387412    0.518339    0.705823    11.00000   -1.20000
AFIX   0
C4A   1    0.399027    0.392712    0.611447    11.00000    0.04023    0.04737 =
         0.04802    0.00593   -0.01693   -0.00621
AFIX  43
H4A   2    0.450656    0.411021    0.592118    11.00000   -1.20000
AFIX   0
C5A   1    0.360831    0.300243    0.569816    11.00000    0.03190    0.03344 =
         0.03051    0.00389   -0.00792   -0.00062
C6A   1    0.400466    0.233524    0.502253    11.00000    0.02813    0.05067 =
         0.03965    0.00681    0.00224   -0.00260
AFIX  43
H6A   2    0.453241    0.249631    0.486428    11.00000   -1.20000
AFIX   0
C7A   1    0.363931    0.146332    0.459489    11.00000    0.03959    0.05005 =
         0.03635   -0.00532    0.00682    0.00820
AFIX  43
H7A   2    0.391871    0.100234    0.415730    11.00000   -1.20000
AFIX   0
C8A   1    0.285929    0.123884    0.479179    11.00000    0.04628    0.03249 =
         0.03326   -0.00406   -0.00101   -0.00417
AFIX  43
H8A   2    0.260952    0.063542    0.447220    11.00000   -1.20000
AFIX   0
C9A   1    0.244146    0.187044    0.543849    11.00000    0.02843    0.02988 =
         0.02955    0.00679   -0.00349   -0.00154
C10A  1    0.281824    0.275883    0.595679    11.00000    0.02962    0.03024 =
         0.02562    0.00776   -0.00459    0.00386
C1B   1    0.402704    0.966582    0.723548    11.00000    0.03449    0.04394 =
         0.04896    0.00515   -0.01232   -0.00915
C2B   1    0.365204    1.063760    0.739241    11.00000    0.05891    0.04071 =
         0.06455    0.00355   -0.02208   -0.00439
AFIX  43
H2B   2    0.369047    1.120280    0.691221    11.00000   -1.20000
AFIX   0
C3B   1    0.321643    1.083345    0.822610    11.00000    0.06515    0.03575 =
         0.08802   -0.01503   -0.02788    0.00857
AFIX  43
H3B   2    0.297223    1.152877    0.831532    11.00000   -1.20000
AFIX   0
C4B   1    0.313727    1.003275    0.891765    11.00000    0.04689    0.06267 =
         0.05910   -0.02729   -0.00929    0.00178
AFIX  43
H4B   2    0.282876    1.016228    0.948223    11.00000   -1.20000
AFIX   0
C5B   1    0.351725    0.900266    0.879296    11.00000    0.03364    0.04418 =
         0.04454   -0.00364   -0.00813   -0.00661
C6B   1    0.342062    0.816197    0.949452    11.00000    0.04411    0.07877 =
         0.04707    0.00688   -0.00195   -0.01058
AFIX  43
H6B   2    0.312230    0.829701    1.006676    11.00000   -1.20000
AFIX   0
C7B   1    0.375356    0.715637    0.935482    11.00000    0.05049    0.06243 =
         0.06691    0.03052   -0.01746   -0.02235
AFIX  43
H7B   2    0.366134    0.658136    0.981286    11.00000   -1.20000
AFIX   0
C8B   1    0.422345    0.696245    0.855563    11.00000    0.04485    0.03776 =
         0.07102    0.00529   -0.02311   -0.00524
AFIX  43
H8B   2    0.445438    0.625643    0.847766    11.00000   -1.20000
AFIX   0
C9B   1    0.436391    0.776094    0.787529    11.00000    0.03083    0.04390 =
         0.04666   -0.00693   -0.01013   -0.00225
C10B  1    0.398167    0.881120    0.795388    11.00000    0.03083    0.03476 =
         0.03753   -0.00206   -0.00762   -0.00500
HKLF 4
REM  Compound X
REM R1 =  0.0649 for   2799 Fo > 4sig(Fo)  and  0.1434 for all   5184 data
REM    415 parameters refined using      2 restraints
END
WGHT      0.0393      1.5778
REM Highest difference peak  0.193,  deepest hole -0.181,  1-sigma level  0.047
Q1    1   0.0444  0.2644  0.3389  11.00000  0.05    0.19
Q2    1   0.1584  0.3360  0.3632  11.00000  0.05    0.19
Q3    1   0.0995  0.5609  0.2807  11.00000  0.05    0.19
Q4    1  -0.0168 -0.3013  0.3565  11.00000  0.05    0.18
Q5    1   0.2514  1.0769  0.7366  11.00000  0.05    0.18
Q6    1   0.1042  0.1243  0.3974  11.00000  0.05    0.17
Q7    1   0.2994  0.9907  0.9888  11.00000  0.05    0.17
Q8    1   0.2196 -0.1642  0.3675  11.00000  0.05    0.17
Q9    1  -0.0804  0.1717  0.3328  11.00000  0.05    0.17
Q10   1   0.0401 -0.0204  0.3823  11.00000  0.05    0.17
Q11   1  -0.0226  0.1020  0.2547  11.00000  0.05    0.17
Q12   1  -0.0327  0.2721  0.2610  11.00000  0.05    0.17
Q13   1   0.3932  0.8100  1.0215  11.00000  0.05    0.16
Q14   1   0.3245  0.8521  0.8948  11.00000  0.05    0.16
Q15   1   0.0709  0.5188  0.3624  11.00000  0.05    0.16
Q16   1  -0.0226  0.2211  0.3846  11.00000  0.05    0.16
Q17   1  -0.0612  0.2243  0.2635  11.00000  0.05    0.16
Q18   1  -0.0211 -0.2811  0.2616  11.00000  0.05    0.16
Q19   1   0.0785  0.3135  0.6807  11.00000  0.05    0.15
Q20   1   0.3144  0.3157  0.5586  11.00000  0.05    0.15
;
