# Supplementary material for: Naphthalene-1,8-di­amine–2-(pyrimidin-2-yl)-1H-perimidine (2/1)
Source: Acta Crystallogr Sect E Struct Rep Online. 2013 Jun 22;69(Pt 7):o1133–4. doi: 10.1107/S1600536813016796 (PMC3770400; doi:10.1107/S1600536813016796)
Supplement: Supplementary file 2 [file e-69-o1133-Isup2.hkl]

#
# h,k,l, Fc-squared, Fo-squared, sigma(Fo-squared) and status flag
#
data_I
_shelx_title ' Compound X'
_shelx_refln_list_code          4
_shelx_F_calc_maximum      353.28
_exptl_crystal_F_000      1184.00
_reflns_d_resolution_high  0.8285
 
loop_
 _symmetry_equiv_pos_as_xyz
 'x, y, z'
 '-x, y+1/2, -z+1/2'
 '-x, -y, -z'
 'x, -y-1/2, z-1/2'
 
_cell_length_a    17.0830
_cell_length_b    12.1390
_cell_length_c    13.5970
_cell_angle_alpha  90.000
_cell_angle_beta   90.760
_cell_angle_gamma  90.000
 
_shelx_F_squared_multiplier     1.000
 
loop_
 _refln_index_h
 _refln_index_k
 _refln_index_l
 _refln_F_squared_calc
 _refln_F_squared_meas
 _refln_F_squared_sigma
 _refln_observed_status
   3   0   0    21033.66    21706.15    414.47 o
   4   0   0     8553.30     8562.44    146.51 o
   5   0   0     7022.82     6632.83    109.17 o
   6   0   0        4.97       16.02      8.60 o
   7   0   0       22.53       12.75      8.52 o
   8   0   0        0.02        5.53     11.19 o
   9   0   0     3730.13     3964.71     80.08 o
  10   0   0      807.54      830.86     29.09 o
  11   0   0       34.65       28.39     30.33 o
  12   0   0        9.09       -8.73     14.10 o
  13   0   0        0.09      -15.86     22.89 o
  14   0   0      195.51      221.84     26.82 o
  15   0   0        6.02      -21.89     21.89 o
  16   0   0      567.16      619.48     45.50 o
  17   0   0     1930.06     1862.40     82.13 o
  18   0   0      382.59      402.84     39.22 o
  19   0   0        6.05       38.45     31.54 o
  20   0   0       69.03       78.94     37.91 o
   3   1   0    15300.68    14783.44    173.39 o
   4   1   0     3130.27     3242.98     37.96 o
   5   1   0      127.35      101.96      6.25 o
   6   1   0       81.08       76.50      7.15 o
   7   1   0       99.89       98.26      6.46 o
   8   1   0     4117.73     4346.44     52.27 o
   9   1   0      753.03      918.73     16.51 o
  10   1   0     1737.36     1730.37     30.87 o
  11   1   0       62.88       57.34     10.79 o
  12   1   0       27.85       25.77     15.31 o
  13   1   0      133.11      159.19     14.87 o
  14   1   0      546.76      566.71     28.27 o
  15   1   0       70.25       42.00     20.29 o
  16   1   0        3.12       -7.25     18.36 o
  17   1   0       38.07       39.18     24.37 o
  18   1   0       31.12      102.05     24.76 o
  19   1   0      103.99       45.21     25.00 o
  20   1   0       88.13      122.98     47.63 o
   0   2   0    21623.74    22798.30    706.41 o
   1   2   0      209.21      204.72     10.66 o
   2   2   0      258.56      210.73      8.35 o
   3   2   0     9454.71     8795.57    136.00 o
   4   2   0      386.33      381.38      9.08 o
   5   2   0     1338.84     1311.28     18.45 o
   6   2   0      127.25      126.25      7.24 o
   7   2   0        1.71       13.08     10.62 o
   8   2   0     1162.05     1225.04     23.58 o
   9   2   0      107.45      112.21      9.91 o
  10   2   0       38.58       47.88     10.93 o
  11   2   0       28.47       40.97     10.57 o
  12   2   0      194.78      230.29     14.12 o
  13   2   0      176.69      199.89     17.48 o
  14   2   0        0.30       12.05     15.05 o
  15   2   0      449.59      494.61     29.05 o
  16   2   0        9.75       75.19     52.02 o
  17   2   0       99.50       62.03     26.96 o
  18   2   0       83.42      110.81     32.89 o
  19   2   0        0.48      -18.88     23.58 o
  20   2   0       25.59       32.71     31.48 o
   1   3   0     1412.96     1402.32     23.19 o
   2   3   0     3865.24     3826.10     56.78 o
   3   3   0      494.63      474.81     13.10 o
   4   3   0     1700.24     1607.51     23.56 o
   5   3   0       88.09      100.20      5.94 o
   6   3   0       45.40       31.94      6.60 o
   7   3   0      304.47      310.29      8.71 o
   8   3   0       25.47       18.97      8.67 o
   9   3   0      224.93      190.43     10.25 o
  10   3   0       14.64        8.11      8.22 o
  11   3   0       88.99       96.51     12.99 o
  12   3   0       10.53       33.05     12.21 o
  13   3   0       21.77       47.58     13.32 o
  14   3   0      261.63      263.64     18.77 o
  15   3   0       34.14       16.97     22.63 o
  16   3   0      108.18       72.33     20.51 o
  17   3   0      103.99      155.58     36.54 o
  18   3   0      262.61      299.42     33.35 o
  19   3   0      170.68      188.59     35.01 o
  20   3   0        0.04       37.76     33.43 o
   0   4   0       46.62       49.30     13.60 o
   1   4   0     1459.46     1504.24     31.25 o
   2   4   0     4011.56     4023.98     60.58 o
   3   4   0      138.37      148.84     10.43 o
   4   4   0     1957.11     1962.91     31.06 o
   5   4   0      270.68      261.62      8.78 o
   6   4   0      481.89      473.88     12.99 o
   7   4   0        3.94        8.19      8.14 o
   8   4   0        0.65       11.66      9.67 o
   9   4   0       96.21       99.07     12.66 o
  10   4   0        0.91      -12.43     12.43 o
  11   4   0      539.63      605.42     20.39 o
  12   4   0       56.12       56.16     17.58 o
  13   4   0       83.52       47.33     20.12 o
  14   4   0      274.09      286.90     32.12 o
  15   4   0        5.71       29.55     20.04 o
  16   4   0        3.91       25.54     23.78 o
  17   4   0      139.44       79.91     30.06 o
  18   4   0        4.18       21.64     24.97 o
  19   4   0        3.59       -7.86     31.65 o
   1   5   0      523.75      558.97     14.07 o
   2   5   0     2836.11     2968.13     63.98 o
   3   5   0     1961.11     2146.15     35.93 o
   4   5   0       10.88       -7.98      9.51 o
   5   5   0     3852.94     3906.76     55.14 o
   6   5   0       32.81       25.79     12.95 o
   7   5   0       55.42       60.32     10.14 o
   8   5   0       13.19        1.84      9.06 o
   9   5   0      166.71      143.05     11.40 o
  10   5   0      325.15      341.53     14.92 o
  11   5   0     2551.79     2500.84     46.64 o
  12   5   0     2609.81     2580.77     48.61 o
  13   5   0     1425.58     1513.98     45.39 o
  14   5   0      294.47      300.49     24.74 o
  15   5   0      307.27      325.72     26.95 o
  16   5   0      286.85      293.02     27.19 o
  17   5   0        1.06       20.90     23.65 o
  18   5   0       26.23       24.81     21.86 o
  19   5   0        2.57       33.89     29.63 o
   0   6   0      230.09      228.15     17.18 o
   1   6   0      761.70      792.25     19.42 o
   2   6   0     2021.58     2138.16     44.18 o
   3   6   0      896.20     1004.77     28.57 o
   4   6   0        3.20        0.14      9.18 o
   5   6   0      902.50      890.29     24.36 o
   6   6   0      495.30      536.06     17.34 o
   7   6   0       43.34       15.39      9.80 o
   8   6   0       48.98       52.51     14.59 o
   9   6   0       80.60       65.77     16.73 o
  10   6   0        0.04       29.04     21.41 o
  11   6   0      665.41      634.13     24.73 o
  12   6   0     1285.78     1243.67     34.83 o
  13   6   0       52.54      124.66     21.79 o
  14   6   0      420.10      423.95     28.49 o
  15   6   0      386.17      368.65     30.39 o
  16   6   0       21.79      101.89     34.51 o
  17   6   0       37.74       44.60     24.84 o
  18   6   0        0.39       20.94     40.70 o
   1   7   0      225.47      229.06     14.84 o
   2   7   0      501.11      562.63     22.82 o
   3   7   0      198.62      195.53     16.90 o
   4   7   0        6.93        9.59     13.10 o
   5   7   0      188.27      203.97     17.07 o
   6   7   0      218.84      195.05     16.25 o
   7   7   0        0.00        1.18     10.73 o
   8   7   0      545.37      552.77     19.50 o
   9   7   0     1517.99     1493.35     38.70 o
  10   7   0       49.19       41.44     22.94 o
  11   7   0       65.87       47.76     24.40 o
  12   7   0        7.32       20.06     19.83 o
  13   7   0       25.59       40.93     21.97 o
  14   7   0       64.74       60.56     26.87 o
  15   7   0       35.61        6.28     28.41 o
  16   7   0      287.15      288.87     40.13 o
  17   7   0      169.08      222.95     31.18 o
  18   7   0       22.44      -16.53     31.76 o
   0   8   0      777.86      801.25     56.80 o
   1   8   0      251.84      278.16     21.82 o
   2   8   0      184.04      213.35     20.47 o
   3   8   0        0.26       -7.66     14.88 o
   4   8   0       27.11       47.67     18.08 o
   5   8   0      220.97      259.36     22.00 o
   6   8   0      293.87      302.04     21.64 o
   7   8   0        1.57        3.67     18.16 o
   8   8   0       33.50       33.42     14.12 o
   9   8   0      181.52      203.57     17.32 o
  10   8   0      630.40      599.04     23.15 o
  11   8   0      169.91      183.10     20.92 o
  12   8   0      140.44      178.42     41.11 o
  13   8   0       31.90       53.84     21.45 o
  14   8   0       56.71       91.89     32.02 o
  15   8   0       92.62      113.66     33.99 o
  16   8   0       66.16       50.79     28.84 o
  17   8   0       20.07      107.81     49.68 o
   1   9   0        0.54        1.52     21.15 o
   2   9   0       25.36       39.06     18.76 o
   3   9   0        1.89      -19.55     19.55 o
   4   9   0        0.00        7.98     19.88 o
   5   9   0      156.21      128.56     22.03 o
   6   9   0        1.95      -19.28     19.28 o
   7   9   0        7.50        9.01     15.11 o
   8   9   0       10.03      -15.44     15.44 o
   9   9   0        1.64       -2.31     23.45 o
  10   9   0        1.88        3.12     17.51 o
  11   9   0       30.42       54.99     24.74 o
  12   9   0       50.76       29.19     21.29 o
  13   9   0       85.35      167.55     27.02 o
  14   9   0       10.81        5.92     29.40 o
  15   9   0       40.46       21.78     29.62 o
  16   9   0        5.48       83.73     32.56 o
   0  10   0       41.39       51.21    106.02 o
   1  10   0        3.11       46.27     23.95 o
   2  10   0       86.68      239.40     36.36 o
   3  10   0       67.72      150.66     20.60 o
   4  10   0      135.12      131.50     19.78 o
   5  10   0        1.55       -2.55     21.24 o
   6  10   0       57.43       58.15     17.62 o
   7  10   0       25.38       19.26     20.65 o
   8  10   0       80.04       80.13     21.58 o
   9  10   0       18.41      -25.86     35.16 o
  10  10   0        2.04      -10.93     17.32 o
  11  10   0       65.47        5.20     33.24 o
  12  10   0        2.49      -23.53     23.53 o
  13  10   0        8.12       67.23     41.37 o
  14  10   0        0.07        7.33     31.15 o
  15  10   0        9.85      -35.45     35.45 o
   1  11   0      154.84      177.42     36.05 o
   2  11   0      336.71      364.19     28.35 o
   3  11   0       12.93        5.38     24.24 o
   4  11   0      334.72      326.37     34.00 o
   5  11   0      106.82      190.15     46.96 o
   6  11   0        2.16        4.11     24.12 o
   7  11   0      304.82      285.27     31.99 o
   8  11   0       31.74       -7.06     19.93 o
   9  11   0      203.49      248.29     42.55 o
  10  11   0       35.49       22.83     40.13 o
  11  11   0       13.41       29.35     25.21 o
  12  11   0        2.99       18.43     25.90 o
  13  11   0       29.89       29.65     31.50 o
   0  12   0       17.23       -3.10     39.35 o
   1  12   0      395.17      467.12     34.84 o
   2  12   0        3.05       11.60     28.40 o
   3  12   0       21.27       23.11     27.99 o
   4  12   0      136.03      155.57     25.80 o
   5  12   0       56.50       69.66     27.79 o
   6  12   0      433.83      365.56     30.53 o
   7  12   0       16.95      -12.80     28.55 o
   8  12   0        0.61      -24.85     24.85 o
   9  12   0        2.83       10.36     30.47 o
  10  12   0       43.76      -39.73     39.73 o
  11  12   0       28.53        6.30     26.27 o
   1  13   0       26.57        9.52     36.74 o
   2  13   0        6.58       21.30     29.72 o
   3  13   0        8.94       17.77     30.61 o
   4  13   0      182.77      135.94     31.80 o
   5  13   0       46.11       16.35     25.33 o
   6  13   0        7.84       29.87     31.31 o
   7  13   0       38.75       66.84     29.89 o
   8  13   0        0.01       15.88     34.18 o
   9  13   0       24.01      141.07     39.67 o
   0  14   0       42.93      -44.73     44.73 o
   1  14   0        3.17       24.59     39.82 o
   2  14   0       15.12       13.78     27.27 o
   3  14   0       92.06      151.24     29.90 o
   4  14   0       12.88       18.53     24.37 o
   5  14   0      115.57      108.68     39.43 o
   6  14   0        0.08        0.17     40.31 o
 -20   1   1        5.20       -1.69     24.41 o
 -19   1   1        5.28       36.99     22.57 o
 -18   1   1       26.25       29.19     19.82 o
 -17   1   1        0.04       38.45     29.34 o
 -16   1   1      129.96       69.79     20.64 o
 -15   1   1       54.67       65.85     32.73 o
 -14   1   1       73.98       92.13     22.54 o
 -13   1   1      191.47      212.74     14.14 o
 -12   1   1      116.40      141.66     17.56 o
 -11   1   1       16.98       14.59      8.32 o
 -10   1   1       28.30       33.64      8.63 o
  -9   1   1     1671.94     1765.96     27.31 o
  -8   1   1      839.10      868.99     15.90 o
  -7   1   1      836.50      753.71     11.79 o
  -6   1   1      364.33      356.12      7.54 o
  -5   1   1       86.16       94.04      6.75 o
  -4   1   1       13.41       27.80      5.58 o
  -3   1   1      655.18      729.44     12.21 o
  -2   1   1      848.43      760.96     23.71 o
   2   1   1    12584.92    12334.24    223.94 o
   3   1   1     9453.63     9302.99    121.84 o
   4   1   1      603.08      545.24     10.63 o
   5   1   1     1284.55     1300.93     20.83 o
   6   1   1      471.11      410.43      9.68 o
   7   1   1      225.75      199.17      8.04 o
   8   1   1      675.70      711.29     14.87 o
   9   1   1       82.72       79.39     10.75 o
  10   1   1      851.38      879.91     24.11 o
  11   1   1       60.29       48.82     14.08 o
  12   1   1        0.86      -14.57     15.30 o
  13   1   1        9.97       13.62     13.18 o
  14   1   1      124.66      118.01     19.63 o
  15   1   1       60.72       26.98     26.41 o
  16   1   1       46.02       -2.35     22.26 o
  17   1   1      136.23      126.93     23.84 o
  18   1   1       39.05       94.95     26.20 o
  19   1   1       30.20       81.20     28.41 o
  20   1   1       11.47       59.35     29.17 o
 -20   2   1       52.42       67.37     35.31 o
 -19   2   1      218.98      224.53     26.67 o
 -18   2   1        8.98       -6.11     31.21 o
 -17   2   1        0.91      -17.40     43.15 o
 -16   2   1      245.44      229.05     29.02 o
 -15   2   1       80.70      124.53     20.36 o
 -14   2   1       47.30       58.35     14.38 o
 -13   2   1       53.77       40.42     12.45 o
 -12   2   1        6.33       10.37     10.14 o
 -11   2   1       18.29       13.16     11.14 o
 -10   2   1      146.58      129.31      9.34 o
  -9   2   1      120.47      172.56      8.18 o
  -8   2   1       45.40       93.51     11.78 o
  -7   2   1       38.18       76.50      9.71 o
  -6   2   1     1094.25     1054.21     15.10 o
  -5   2   1       56.80       70.96      6.08 o
  -4   2   1      432.56      399.98      9.93 o
  -3   2   1      918.11      830.64     14.17 o
  -2   2   1     1788.24     1821.59     26.43 o
  -1   2   1     3211.81     3076.41     45.76 o
   0   2   1     4502.22     4554.54     74.62 o
   1   2   1     5782.77     5410.94     78.46 o
   2   2   1      389.88      411.06      9.87 o
   3   2   1     1104.10     1035.38     16.13 o
   4   2   1     1654.91     1714.48     24.97 o
   5   2   1     2036.28     1907.41     27.63 o
   6   2   1     2175.29     2132.97     29.62 o
   7   2   1       65.17       58.24     11.99 o
   8   2   1      151.31      147.76      7.93 o
   9   2   1      698.99      647.41     16.39 o
  10   2   1      206.98      224.76     12.36 o
  11   2   1      398.25      419.42     14.79 o
  12   2   1       44.91       59.62     13.28 o
  13   2   1       58.53       74.98     14.52 o
  14   2   1       40.07       43.40     15.91 o
  15   2   1       26.52       60.19     18.87 o
  16   2   1        2.14       61.89     31.31 o
  17   2   1      198.11      246.13     36.83 o
  18   2   1        0.89       58.08     44.37 o
  19   2   1       61.18       74.92     25.36 o
  20   2   1       88.21       86.79     38.49 o
 -20   3   1      134.98      176.19     41.59 o
 -19   3   1       43.62       61.65     37.97 o
 -18   3   1        0.12      -23.04     23.04 o
 -17   3   1        5.05       65.99     35.66 o
 -16   3   1       31.04       13.96     18.61 o
 -15   3   1      149.79      193.84     19.86 o
 -14   3   1       47.17       -1.77     22.93 o
 -13   3   1      158.73      140.86     16.13 o
 -12   3   1      112.07      116.10     12.36 o
 -11   3   1       94.78      112.72     11.08 o
 -10   3   1      332.53      348.41     11.91 o
  -9   3   1       16.18        7.22      7.16 o
  -8   3   1       50.75       46.15     10.00 o
  -7   3   1       65.70       89.02      8.35 o
  -6   3   1      131.24      119.69      6.71 o
  -5   3   1      304.18      259.87      7.64 o
  -4   3   1     1708.08     1706.62     25.33 o
  -3   3   1      174.74      120.76      9.21 o
  -2   3   1      640.66      636.55     13.60 o
  -1   3   1     2023.82     2009.06     38.57 o
   0   3   1     1468.78     1491.60     24.51 o
   1   3   1     2285.20     2284.94     44.99 o
   2   3   1     1257.84     1255.98     23.31 o
   3   3   1       98.20       87.59     12.49 o
   4   3   1      290.95      227.81      7.61 o
   5   3   1     1116.97     1086.56     17.43 o
   6   3   1      595.90      598.98     12.30 o
   7   3   1     1106.53     1078.38     18.59 o
   8   3   1      721.54      719.91     16.29 o
   9   3   1      859.33      828.49     19.78 o
  10   3   1        9.56       18.83     19.08 o
  11   3   1        0.05       12.07     12.24 o
  12   3   1      149.47      184.80     15.76 o
  13   3   1      882.63      887.44     25.75 o
  14   3   1        3.57        6.54     18.18 o
  15   3   1      369.46      308.89     25.68 o
  16   3   1        1.05       13.50     23.91 o
  17   3   1       24.86       15.81     26.26 o
  18   3   1        0.34      -17.90     30.81 o
  19   3   1       57.04       60.01     32.52 o
  20   3   1        5.58       13.68     39.46 o
 -19   4   1       65.86      135.49     29.83 o
 -18   4   1        0.00       -9.08     21.45 o
 -17   4   1       37.19       50.87     23.54 o
 -16   4   1      157.87      198.76     44.07 o
 -15   4   1      253.54      335.49     41.49 o
 -14   4   1        1.79       -5.74     18.42 o
 -13   4   1      162.19      165.21     16.60 o
 -12   4   1       21.09       68.51     18.61 o
 -11   4   1       85.69      102.12     14.31 o
 -10   4   1       22.10       22.87      8.14 o
  -9   4   1      139.64      140.25      9.56 o
  -8   4   1       29.79       30.01      7.84 o
  -7   4   1      113.33      149.76      8.58 o
  -6   4   1       75.51       96.56      9.52 o
  -5   4   1     1647.14     1681.62     25.12 o
  -4   4   1      103.88      108.02      6.69 o
  -3   4   1      481.22      483.35     12.10 o
  -2   4   1       12.78       16.42      6.54 o
  -1   4   1     3508.72     3423.38     52.30 o
   0   4   1       69.09       60.95      9.31 o
   1   4   1        6.21       -4.96      8.58 o
   2   4   1     1110.49     1106.12     20.78 o
   3   4   1       28.63       15.02      7.78 o
   4   4   1      292.74      298.60      8.78 o
   5   4   1      120.26      109.10      7.81 o
   6   4   1     1901.10     1928.98     30.85 o
   7   4   1      517.77      436.94     14.66 o
   8   4   1      104.60       98.20     11.54 o
   9   4   1        4.21       -9.45      9.45 o
  10   4   1     2370.20     2389.92     41.67 o
  11   4   1      295.37      275.25     14.49 o
  12   4   1        4.40       27.34     15.74 o
  13   4   1        8.06      267.59     56.55 o
  14   4   1      198.38      233.35     19.57 o
  15   4   1       72.72       89.42     21.41 o
  16   4   1        0.52      -17.50     19.07 o
  17   4   1        8.95      -20.61     25.39 o
  18   4   1       35.24       33.28     34.28 o
  19   4   1        9.79       17.76     50.30 o
 -19   5   1        0.23      -25.84     26.00 o
 -18   5   1        1.28       24.50     22.81 o
 -17   5   1       51.36       21.01     22.50 o
 -16   5   1       19.12      -20.02     22.30 o
 -15   5   1      114.93      103.75     27.55 o
 -14   5   1      355.55      385.80     24.74 o
 -13   5   1       35.32      108.63     20.62 o
 -12   5   1      187.20      271.24     31.14 o
 -11   5   1      863.42      989.05     23.79 o
 -10   5   1       47.06       54.49      9.26 o
  -9   5   1       57.79       63.08     11.00 o
  -8   5   1      502.64      484.06     15.60 o
  -7   5   1        4.03        5.43     10.23 o
  -6   5   1      469.76      374.38     13.51 o
  -5   5   1    16463.55    16965.28    252.48 o
  -4   5   1     4454.82     4842.35     73.38 o
  -3   5   1     1247.20     1274.50     22.61 o
  -2   5   1     3562.72     3590.16     55.74 o
  -1   5   1     1103.76     1220.86     25.65 o
   0   5   1        2.44       21.81      8.41 o
   1   5   1        1.66        7.17      6.60 o
   2   5   1       59.54       40.76      8.71 o
   3   5   1       47.08       36.20      9.28 o
   4   5   1      248.81      237.63      8.99 o
   5   5   1        2.78       19.26      7.29 o
   6   5   1        7.97       -3.26      9.92 o
   7   5   1      152.32      134.03     11.69 o
   8   5   1      244.79      267.73     14.49 o
   9   5   1       85.49      102.71     18.58 o
  10   5   1       41.29       34.74     15.11 o
  11   5   1      402.47      447.40     20.38 o
  12   5   1     5911.16     5996.61    104.34 o
  13   5   1     3403.60     3528.64     73.84 o
  14   5   1      134.29      220.64     26.23 o
  15   5   1      142.72      154.22     23.88 o
  16   5   1       40.41       86.17     27.07 o
  17   5   1        0.06       12.28     27.53 o
  18   5   1        2.19      -31.20     31.20 o
  19   5   1       65.72       34.99     29.29 o
 -18   6   1       47.26       54.05     31.34 o
 -17   6   1        2.22       -2.11     23.90 o
 -16   6   1       74.20       87.78     26.52 o
 -15   6   1      185.53      198.80     24.00 o
 -14   6   1      206.14      185.19     22.31 o
 -13   6   1     2295.95     2409.62     61.95 o
 -12   6   1      229.24      247.13     18.03 o
 -11   6   1      592.91      671.43     23.98 o
 -10   6   1      536.31      486.33     16.99 o
  -9   6   1      136.53      167.75     12.94 o
  -8   6   1       40.24       16.24     10.67 o
  -7   6   1       24.05       17.06     11.34 o
  -6   6   1        5.93       -8.91     12.94 o
  -5   6   1       28.86       23.32     14.18 o
  -4   6   1       61.36       42.06     10.78 o
  -3   6   1        0.14      -10.26     10.26 o
  -2   6   1     1793.77     1846.13     35.12 o
  -1   6   1     1204.43     1265.82     25.01 o
   0   6   1      248.10      234.16     11.54 o
   1   6   1     1054.34     1231.97     25.09 o
   2   6   1      222.77      234.55     18.34 o
   3   6   1      893.95     1035.43     30.25 o
   4   6   1     3449.83     3806.43     69.74 o
   5   6   1        0.00       -8.39      8.39 o
   6   6   1      395.41      392.44     14.49 o
   7   6   1      557.14      571.71     17.82 o
   8   6   1        2.86       -3.35     14.05 o
   9   6   1      142.63      153.56     17.52 o
  10   6   1     2223.00     2204.63     47.91 o
  11   6   1      230.44      240.59     29.42 o
  12   6   1      123.49      120.35     25.25 o
  13   6   1      770.47      760.48     29.50 o
  14   6   1      377.97      404.14     30.02 o
  15   6   1        8.52       10.77     24.20 o
  16   6   1      264.57      283.98     34.00 o
  17   6   1       18.28        7.67     27.24 o
  18   6   1        3.08      -22.45     44.34 o
 -18   7   1       32.02       67.58     80.10 o
 -17   7   1        9.20      -14.49     86.69 o
 -16   7   1        5.24       23.87     31.30 o
 -15   7   1       11.76       43.39     24.87 o
 -14   7   1        4.42       11.24     23.26 o
 -13   7   1      258.38      249.13     23.43 o
 -12   7   1      126.88      148.72     21.67 o
 -11   7   1     1355.45     1362.97     35.60 o
 -10   7   1      238.79      223.10     17.48 o
  -9   7   1      358.25      370.05     23.21 o
  -8   7   1      256.40      283.78     18.06 o
  -7   7   1        9.18        8.20     13.53 o
  -6   7   1      154.33      194.53     15.90 o
  -5   7   1      399.60      413.03     18.97 o
  -4   7   1        0.00       -2.67     13.04 o
  -3   7   1      463.08      431.80     18.06 o
  -2   7   1       23.23        6.23     14.88 o
  -1   7   1      375.71      401.54     20.43 o
   0   7   1      452.43      497.42     29.00 o
   1   7   1       66.66      110.37     24.37 o
   2   7   1       40.64       67.09     24.82 o
   3   7   1      142.54      154.97     15.33 o
   4   7   1       47.76       42.69     17.56 o
   5   7   1       27.25       32.06      9.63 o
   6   7   1      989.85      965.92     28.02 o
   7   7   1        0.53      -11.46     11.46 o
   8   7   1      727.30      710.62     21.61 o
   9   7   1       36.96       49.19     18.77 o
  10   7   1       88.90      117.92     16.90 o
  11   7   1      157.92      142.00     25.97 o
  12   7   1       12.09       14.99     15.99 o
  13   7   1       86.80       71.98     24.42 o
  14   7   1      333.43      363.39     27.55 o
  15   7   1       90.74      111.24     27.88 o
  16   7   1       28.44       97.22     29.27 o
  17   7   1      118.67       61.33     62.33 o
  18   7   1       32.03       67.11     31.58 o
 -17   8   1        6.64       16.36     27.13 o
 -16   8   1        5.20      -15.66     26.75 o
 -15   8   1      151.83      120.70     29.41 o
 -14   8   1       17.43       28.60     25.12 o
 -13   8   1        7.37       23.57     23.72 o
 -12   8   1       47.07       72.24     22.83 o
 -11   8   1        9.15       32.90     18.03 o
 -10   8   1      307.96      285.56     20.08 o
  -9   8   1        0.22       -7.16     17.84 o
  -8   8   1        1.03       -4.51     19.20 o
  -7   8   1      123.50      117.46     14.31 o
  -6   8   1       47.45       75.45     14.01 o
  -5   8   1      214.60      181.24     16.98 o
  -4   8   1       72.00       41.55     14.80 o
  -3   8   1        0.16       19.85     12.85 o
  -2   8   1        3.11       19.23     17.92 o
  -1   8   1       70.22       81.09     14.50 o
   0   8   1       68.10       80.79     19.20 o
   1   8   1      462.42      460.51     27.13 o
   2   8   1       29.96       40.24     18.10 o
   3   8   1      264.56      277.27     22.23 o
   4   8   1        8.11       -8.72     17.49 o
   5   8   1      378.13      380.49     18.21 o
   6   8   1        1.54        1.31      9.94 o
   7   8   1       27.74       40.54     17.32 o
   8   8   1       20.58       13.85     18.74 o
   9   8   1       18.93        1.09     16.84 o
  10   8   1        0.04      -10.82     10.82 o
  11   8   1      242.43      223.56     21.64 o
  12   8   1        0.00       -1.07     24.22 o
  13   8   1       33.87       39.13     24.08 o
  14   8   1      145.31      154.26     25.14 o
  15   8   1        6.90        8.48     28.86 o
  16   8   1       48.96        4.29     30.24 o
  17   8   1        3.35       13.29     38.28 o
 -16   9   1        3.10       40.55     30.73 o
 -15   9   1       36.02       15.07     28.89 o
 -14   9   1        3.80      -26.34     29.15 o
 -13   9   1        3.77       30.84     21.78 o
 -12   9   1        7.93       23.06     24.56 o
 -11   9   1        2.92      -18.29     24.47 o
 -10   9   1      163.48      171.01     27.49 o
  -9   9   1       38.73       40.82     15.92 o
  -8   9   1      187.70      173.48     18.47 o
  -7   9   1      376.10      387.54     22.51 o
  -6   9   1      232.29      189.55     20.73 o
  -5   9   1       93.44       78.82     21.03 o
  -4   9   1        9.31       42.05     22.02 o
  -3   9   1       39.60       20.31     22.73 o
  -2   9   1      572.81      577.64     29.38 o
  -1   9   1     1675.71     1635.57     48.04 o
   0   9   1        6.84       12.79     17.21 o
   1   9   1      408.35      415.30     24.38 o
   2   9   1      249.46      277.52     21.78 o
   3   9   1        0.24       -7.66     20.90 o
   4   9   1       75.39       81.08     23.72 o
   5   9   1        0.11      -15.84     16.70 o
   6   9   1      170.85      148.70     20.31 o
   7   9   1      377.71      336.31     26.15 o
   8   9   1        0.66      -20.20     20.20 o
   9   9   1        1.32       16.34     22.55 o
  10   9   1        0.32       -2.82     20.76 o
  11   9   1        3.92       24.85     21.97 o
  12   9   1       73.29       41.38     21.82 o
  13   9   1       57.85       72.72     31.03 o
  14   9   1        3.10       -6.67     38.26 o
  15   9   1      148.65      158.65     34.31 o
  16   9   1      117.57      123.53     38.90 o
 -15  10   1      253.21      324.82     67.39 o
 -14  10   1       32.30       71.54     36.39 o
 -13  10   1       16.01       -8.98     48.97 o
 -12  10   1       19.20       45.04     29.70 o
 -11  10   1        2.18      -26.59     27.99 o
 -10  10   1      281.27      205.75     32.43 o
  -9  10   1       82.34       29.24     19.25 o
  -8  10   1      288.20      228.49     27.01 o
  -7  10   1      102.25       38.62     26.64 o
  -6  10   1       58.34       32.00     22.24 o
  -5  10   1      216.35      156.12     28.85 o
  -4  10   1        0.09      -11.11     20.29 o
  -3  10   1      610.57      586.56     32.02 o
  -2  10   1     1329.10     1307.70     45.78 o
  -1  10   1     1227.40     1232.50     43.79 o
   0  10   1     7397.17     7742.35    204.88 o
   1  10   1     1633.73     1717.53     52.14 o
   2  10   1     1054.91      973.27     50.28 o
   3  10   1        8.17      -11.42     22.59 o
   4  10   1      172.68      192.07     21.17 o
   5  10   1       26.38       26.95     22.01 o
   6  10   1       95.40       83.63     19.70 o
   7  10   1      267.90      242.76     23.10 o
   8  10   1     1014.31      919.56     63.70 o
   9  10   1      321.31      241.14     26.38 o
  10  10   1      180.56      188.64     23.90 o
  11  10   1      250.73      201.37     29.63 o
  12  10   1        0.00       34.63     33.98 o
  13  10   1        7.31       -0.68     28.23 o
  14  10   1        8.55        5.08     24.72 o
  15  10   1       29.58      116.64     49.97 o
 -13  11   1        2.78       24.34     31.03 o
 -12  11   1        8.04       19.94     29.62 o
 -11  11   1        6.16       -6.01     26.08 o
 -10  11   1       25.85       33.49     27.64 o
  -9  11   1      125.37      113.86     31.23 o
  -8  11   1       41.37       32.01     28.99 o
  -7  11   1      503.84      466.50     35.88 o
  -6  11   1        0.18       32.99     26.78 o
  -5  11   1       86.13      175.36     29.15 o
  -4  11   1      784.33      767.51     37.75 o
  -3  11   1     1304.88     1352.77     48.82 o
  -2  11   1     1034.40     1056.60     42.93 o
  -1  11   1      353.79      376.73     29.14 o
   0  11   1      776.68      828.83     55.04 o
   1  11   1      106.29      196.18     40.52 o
   2  11   1      129.85      168.01     27.31 o
   3  11   1        2.78        9.39     20.95 o
   4  11   1      317.23      300.85     29.06 o
   5  11   1        4.97       -3.64     25.22 o
   6  11   1       59.31       48.55     26.84 o
   7  11   1       50.81       28.28     21.26 o
   8  11   1       68.74       76.04     30.63 o
   9  11   1      220.37      236.27     26.55 o
  10  11   1       81.81       65.65     36.76 o
  11  11   1       85.99      100.61     29.84 o
  12  11   1       14.59       55.38     28.84 o
  13  11   1       17.55       57.45     26.85 o
 -11  12   1        8.50       -3.06     29.20 o
 -10  12   1        0.02       -4.56     41.18 o
  -9  12   1       20.13      -11.56     24.84 o
  -8  12   1       34.37       38.81     36.19 o
  -7  12   1      148.57      175.77     30.37 o
  -6  12   1        0.76      -23.42     23.42 o
  -5  12   1      150.01      162.42     31.13 o
  -4  12   1       89.72       14.00     29.13 o
  -3  12   1      159.89      162.90     28.96 o
  -2  12   1        9.42       23.90     22.40 o
  -1  12   1        0.20       29.82     28.75 o
   0  12   1       58.34       28.12     22.22 o
   1  12   1       26.05        0.05     27.07 o
   2  12   1       33.05       74.62     28.98 o
   3  12   1      670.46      720.13     39.87 o
   4  12   1      303.24      333.54     32.05 o
   5  12   1       21.34       48.57     22.78 o
   6  12   1      224.36      213.58     27.55 o
   7  12   1       15.54      -23.07     27.15 o
   8  12   1      179.38      187.88     43.67 o
   9  12   1       98.40      115.52     32.74 o
  10  12   1        1.31       16.35     36.57 o
  11  12   1        0.23       46.82     35.40 o
  -9  13   1        0.74       32.59     36.62 o
  -8  13   1       19.86       43.67     27.46 o
  -7  13   1        1.25       35.47     37.31 o
  -6  13   1      131.23       63.16     47.18 o
  -5  13   1       21.97       15.95     29.43 o
  -4  13   1      331.44      365.28     31.87 o
  -3  13   1        0.70       38.63     25.18 o
  -2  13   1        2.07        9.35     27.26 o
  -1  13   1       84.74        0.30     30.86 o
   0  13   1       58.52       34.43     24.26 o
   1  13   1       39.75       60.15     24.96 o
   2  13   1       46.49       47.40     24.22 o
   3  13   1       14.35       19.80     21.39 o
   4  13   1      157.53      213.77     31.00 o
   5  13   1      388.88      327.82     32.04 o
   6  13   1       55.23      114.94     35.98 o
   7  13   1      363.44      316.92     33.17 o
   8  13   1      135.83      154.16     46.65 o
   9  13   1       10.06       72.94     49.36 o
  -5  14   1      152.33       87.63     49.10 o
  -4  14   1        8.97        9.73     33.63 o
  -3  14   1      106.55       84.28     33.75 o
  -2  14   1        4.80      -27.90     27.90 o
  -1  14   1       25.94       38.27     44.29 o
   0  14   1        6.76       52.58     32.50 o
   1  14   1        8.10        8.92     33.39 o
   2  14   1        0.79       11.86     26.19 o
   3  14   1      183.95      142.99     47.54 o
   4  14   1      288.83      276.24     37.91 o
   5  14   1      157.15       97.52     72.32 o
 -20   0   2       49.78       70.97     61.77 o
 -19   0   2       19.30        8.20     76.56 o
 -18   0   2        0.45        8.13     25.84 o
 -17   0   2      100.82        2.86     76.19 o
 -16   0   2      585.29      548.11     38.05 o
 -15   0   2      169.72      180.38     25.01 o
 -14   0   2       38.19       43.07     20.57 o
 -13   0   2       97.85       77.32     14.31 o
 -12   0   2       56.01       85.23     13.14 o
 -11   0   2       12.06       13.92      9.10 o
 -10   0   2     9290.56     9457.92    252.96 o
  -9   0   2     3528.88     3818.31     86.33 o
  -8   0   2     2258.32     2190.75     44.37 o
  -7   0   2     5006.85     5003.80     95.90 o
  -6   0   2      284.06      275.77      9.86 o
  -5   0   2      361.48      324.73      9.31 o
  -4   0   2    19029.39    17600.77    551.42 o
  -3   0   2      288.65      263.46     20.76 o
  -2   0   2        0.60       -2.05      2.09 o
  -1   0   2     8074.39     4482.79    257.09 o
   1   0   2      430.64      689.15     28.71 o
   2   0   2     7766.91     8000.51    176.19 o
   3   0   2    19928.60    20416.16    471.78 o
   4   0   2     7487.27     7780.54    159.78 o
   5   0   2     1826.63     1864.32     37.88 o
   6   0   2     1114.10     1166.69     34.84 o
   7   0   2     6769.44     7117.10    139.33 o
   8   0   2     7674.21     8447.85    165.58 o
   9   0   2     2695.29     2728.77     78.29 o
  10   0   2     2984.76     3300.15    111.10 o
  11   0   2      362.33      381.62     27.16 o
  12   0   2      112.00      121.95     18.69 o
  13   0   2        2.86       24.97     21.77 o
  14   0   2        7.44        5.13     22.65 o
  15   0   2      106.11       66.85     32.60 o
  16   0   2       57.02       43.36     30.10 o
  17   0   2      378.20      359.24     62.08 o
  18   0   2       37.39       43.93     31.66 o
  19   0   2       48.92       23.75     77.37 o
  20   0   2       79.07      106.01     38.91 o
 -20   1   2       12.24       47.83     62.25 o
 -19   1   2        3.70        9.32     19.88 o
 -18   1   2       57.77       39.71     36.49 o
 -17   1   2        1.15        9.35     17.81 o
 -16   1   2       36.34       17.35     18.05 o
 -15   1   2      255.44      271.89     19.96 o
 -14   1   2       58.77       28.02     16.30 o
 -13   1   2        9.32        3.32     12.09 o
 -12   1   2      298.54      305.23     16.01 o
 -11   1   2       36.66       29.80      9.25 o
 -10   1   2     1020.05     1057.49     19.61 o
  -9   1   2       55.48       90.01      7.20 o
  -8   1   2      797.43      891.21     14.30 o
  -7   1   2     9464.08     9641.84    120.03 o
  -6   1   2      982.04     1018.55     15.74 o
  -5   1   2        7.31       16.03      3.91 o
  -4   1   2      585.90      504.78     10.97 o
  -3   1   2      472.22      480.67     10.96 o
  -2   1   2     1068.07      914.16     12.87 o
  -1   1   2    18094.19    16301.60    309.19 o
   0   1   2     2864.58     2558.52    123.92 o
   1   1   2     1876.04     1918.31     43.37 o
   2   1   2     8772.83     8938.53    133.74 o
   3   1   2     2989.19     3088.90     49.61 o
   4   1   2    15142.23    14899.00    206.32 o
   5   1   2    11895.08    11916.56    163.30 o
   6   1   2      392.80      455.19     10.99 o
   7   1   2     2189.51     2356.45     34.45 o
   8   1   2     3854.23     4086.32     54.13 o
   9   1   2      714.81      736.62     19.65 o
  10   1   2     1371.84     1596.41     30.47 o
  11   1   2      139.60      165.74     13.93 o
  12   1   2       36.57       53.89     13.03 o
  13   1   2        0.00      -13.20     14.68 o
  14   1   2        9.27       31.52     19.93 o
  15   1   2       29.58        7.26     23.53 o
  16   1   2      329.12      360.38     35.86 o
  17   1   2        0.97       38.48     22.90 o
  18   1   2        1.79       57.59     25.95 o
  19   1   2        9.90       22.53     44.49 o
  20   1   2        0.90       32.61     34.12 o
 -20   2   2       17.11       29.43     53.70 o
 -19   2   2        9.61       -8.57     31.04 o
 -18   2   2        1.31       10.34     18.59 o
 -17   2   2      109.65      109.46     43.58 o
 -16   2   2       88.43       87.80     22.63 o
 -15   2   2      217.34      289.26     32.17 o
 -14   2   2        1.15        0.39     13.22 o
 -13   2   2      416.78      432.33     14.58 o
 -12   2   2      258.92      275.80     12.48 o
 -11   2   2      353.82      352.43     10.98 o
 -10   2   2       14.32       25.10      6.67 o
  -9   2   2      176.00      168.88      7.78 o
  -8   2   2      222.87      234.27      7.77 o
  -7   2   2      244.40      243.00      8.46 o
  -6   2   2     1572.99     1597.19     22.19 o
  -5   2   2        8.31        9.95      6.56 o
  -4   2   2     3177.40     2920.61     40.82 o
  -3   2   2      798.79      835.35     14.47 o
  -2   2   2       64.75       61.54      5.10 o
  -1   2   2        6.01        5.30      3.95 o
   0   2   2     5561.96     5732.91     92.73 o
   1   2   2     4781.71     5096.27     68.44 o
   2   2   2     4371.43     4178.17     60.33 o
   3   2   2    48026.27    45283.65    749.16 o
   4   2   2     9026.68     8764.14    118.59 o
   5   2   2     3943.85     3735.79     48.96 o
   6   2   2       96.75      101.16      7.26 o
   7   2   2      167.94      137.19     10.80 o
   8   2   2     1626.35     1636.57     27.44 o
   9   2   2      473.91      479.10     15.01 o
  10   2   2        7.46       -0.82      8.22 o
  11   2   2       25.54       16.59     13.51 o
  12   2   2        0.97        4.68     15.80 o
  13   2   2      115.59       87.45     20.36 o
  14   2   2       75.43       68.44     17.82 o
  15   2   2        0.63       10.45     20.20 o
  16   2   2       55.23       42.76     22.01 o
  17   2   2       28.74       17.87     46.70 o
  18   2   2       45.26       52.32     38.61 o
  19   2   2        0.08        1.27     26.70 o
  20   2   2       62.74       47.85     41.61 o
 -20   3   2        0.54      -34.30     34.92 o
 -19   3   2       21.07       96.24     62.21 o
 -18   3   2       75.81       54.83     22.71 o
 -17   3   2       67.63      102.52     24.37 o
 -16   3   2      168.26      176.11     20.66 o
 -15   3   2      153.18       93.60     18.21 o
 -14   3   2       51.05       44.34     22.24 o
 -13   3   2       37.16       20.58     13.41 o
 -12   3   2       42.20       43.96     10.05 o
 -11   3   2      320.45      314.21     11.85 o
 -10   3   2       58.86       56.12      7.97 o
  -9   3   2       36.19       54.93      9.34 o
  -8   3   2      340.70      344.25     10.62 o
  -7   3   2      321.92      362.12     10.95 o
  -6   3   2       26.36       29.12      5.03 o
  -5   3   2      359.76      387.64      8.46 o
  -4   3   2        3.02        7.84      5.39 o
  -3   3   2      564.09      571.05     10.84 o
  -2   3   2     3332.77     3275.15     44.59 o
  -1   3   2      115.38       98.67     11.87 o
   0   3   2     4089.82     4184.92     94.12 o
   1   3   2     4007.95     4159.80     84.33 o
   2   3   2      359.04      357.94     13.66 o
   3   3   2      231.69      227.81      9.50 o
   4   3   2      528.28      506.02     10.91 o
   5   3   2      147.55      154.33     11.98 o
   6   3   2      367.36      406.13     13.03 o
   7   3   2      762.69      758.47     15.67 o
   8   3   2     2947.20     2859.43     47.07 o
   9   3   2      286.35      292.63     12.94 o
  10   3   2        0.70       -3.28     14.54 o
  11   3   2       81.27       77.61     12.51 o
  12   3   2        9.31       -5.01     13.97 o
  13   3   2      307.60      301.12     20.37 o
  14   3   2       19.61       17.87     20.66 o
  15   3   2       26.40       58.33     18.01 o
  16   3   2       15.13       18.84     26.49 o
  17   3   2       33.77       -5.11     26.54 o
  18   3   2        0.03       22.13     36.69 o
  19   3   2       98.85      154.22     75.09 o
 -19   4   2       12.42       65.75     85.76 o
 -18   4   2       30.83       16.57     20.30 o
 -17   4   2       24.85      268.71     94.83 o
 -16   4   2        0.80       17.74     18.62 o
 -15   4   2      772.33      749.14     32.85 o
 -14   4   2      712.80      724.89     32.23 o
 -13   4   2      927.38      899.04     30.22 o
 -12   4   2      669.32      617.68     17.38 o
 -11   4   2      897.72      896.23     20.66 o
 -10   4   2      210.13      211.84     10.37 o
  -9   4   2       96.47      113.89      8.22 o
  -8   4   2       92.99       86.93      7.71 o
  -7   4   2       81.93      104.42      7.56 o
  -6   4   2       53.52       48.53      8.24 o
  -5   4   2     1643.05     1660.63     24.76 o
  -4   4   2      578.79      592.93     13.52 o
  -3   4   2      925.23      853.00     15.27 o
  -2   4   2     1857.36     1968.45     28.85 o
  -1   4   2      331.56      338.68      9.33 o
   0   4   2      405.69      370.50     11.88 o
   1   4   2       39.42       26.93      6.93 o
   2   4   2      117.40      129.48      7.76 o
   3   4   2        0.00       15.31      6.61 o
   4   4   2     3348.10     3293.42     47.22 o
   5   4   2      125.87      142.81      9.04 o
   6   4   2     1242.43     1194.06     22.31 o
   7   4   2       25.57       19.64      9.50 o
   8   4   2      215.46      234.64     11.23 o
   9   4   2       28.79       18.90     12.54 o
  10   4   2     1474.20     1374.93     29.70 o
  11   4   2      498.40      533.52     19.66 o
  12   4   2      471.20      489.62     19.73 o
  13   4   2      998.23     1100.95     34.96 o
  14   4   2       49.31       76.95     18.24 o
  15   4   2       33.44        5.27     23.00 o
  16   4   2        5.69        4.08     24.65 o
  17   4   2       18.18      -12.00     22.12 o
  18   4   2      119.39       88.86    103.22 o
  19   4   2       68.51       91.80     29.12 o
 -19   5   2        2.75       -2.98     64.95 o
 -18   5   2       35.47       20.75     21.78 o
 -17   5   2       27.90       80.46     22.52 o
 -16   5   2       12.40       22.66     18.93 o
 -15   5   2       18.54       17.55     21.74 o
 -14   5   2      103.76      138.64     24.24 o
 -13   5   2     2541.97     2490.59     55.57 o
 -12   5   2     1094.71     1090.46     26.66 o
 -11   5   2        0.30        3.38     10.27 o
 -10   5   2      318.06      311.10     12.86 o
  -9   5   2        2.49       -6.72      8.07 o
  -8   5   2        2.61       13.40      8.31 o
  -7   5   2      343.86      332.30     12.16 o
  -6   5   2      127.80      131.89      8.85 o
  -5   5   2     8011.50     8297.38    129.61 o
  -4   5   2     1557.35     1702.28     28.34 o
  -3   5   2      542.13      554.92     13.58 o
  -2   5   2     1070.86     1180.77     22.79 o
  -1   5   2      473.35      534.52     14.42 o
   0   5   2      726.31      855.28     27.11 o
   1   5   2      428.28      520.84     32.55 o
   2   5   2      942.25      958.37     20.22 o
   3   5   2       10.50       13.33      9.11 o
   4   5   2     9123.85     9321.21    140.10 o
   5   5   2      174.08      251.86     16.97 o
   6   5   2      862.31      794.80     21.05 o
   7   5   2      251.79      215.68     13.75 o
   8   5   2        3.58      -11.56     11.56 o
   9   5   2      626.12      640.63     23.40 o
  10   5   2      100.99      129.48     17.66 o
  11   5   2       38.49       21.43     20.50 o
  12   5   2     3597.18     3607.52     67.52 o
  13   5   2      393.97      435.75     26.16 o
  14   5   2      112.31      153.13     23.06 o
  15   5   2        6.95       25.66     23.86 o
  16   5   2      131.84      120.88     25.71 o
  17   5   2       13.08       -3.98     26.55 o
  18   5   2        0.07        6.24     31.97 o
  19   5   2       34.39       19.28     34.38 o
 -18   6   2        1.67       49.81     35.27 o
 -17   6   2        4.56       -1.68     21.16 o
 -16   6   2        8.70       34.12     22.42 o
 -15   6   2      625.69      567.84     43.00 o
 -14   6   2        0.08       60.64     32.33 o
 -13   6   2        0.01       26.32     21.66 o
 -12   6   2       82.75       80.63     19.04 o
 -11   6   2       15.08       37.68     11.29 o
 -10   6   2        7.07        1.25     10.46 o
  -9   6   2      579.57      591.24     18.03 o
  -8   6   2        0.05      -10.46     10.46 o
  -7   6   2      359.37      381.76     17.13 o
  -6   6   2      502.80      498.43     16.44 o
  -5   6   2     1318.42     1325.57     28.34 o
  -4   6   2        1.21       -8.10      9.60 o
  -3   6   2      768.77      861.33     20.83 o
  -2   6   2      853.64      930.18     31.10 o
  -1   6   2        0.55        6.41     10.62 o
   0   6   2      947.33      942.13     22.13 o
   1   6   2     1589.61     1693.49     42.28 o
   2   6   2     2493.81     2474.92     48.13 o
   3   6   2        1.55       29.51     13.58 o
   4   6   2       12.14      -11.22     13.74 o
   5   6   2        2.39        1.85     11.13 o
   6   6   2      356.42      336.90     17.28 o
   7   6   2       65.19       67.65     14.24 o
   8   6   2       11.19       29.93     14.35 o
   9   6   2      312.24      303.30     18.87 o
  10   6   2      678.84      651.63     31.73 o
  11   6   2      116.04      323.12     38.55 o
  12   6   2       44.37       51.92     31.49 o
  13   6   2        1.70       -1.78     17.24 o
  14   6   2      231.46      227.42     23.86 o
  15   6   2        9.11       22.02     25.34 o
  16   6   2       51.01       53.30     45.31 o
  17   6   2       34.81       64.01     42.48 o
  18   6   2        0.14       51.06     33.40 o
 -17   7   2        5.18       40.64     30.28 o
 -16   7   2        0.87       -6.63     42.88 o
 -15   7   2       96.49        9.38     56.38 o
 -14   7   2        1.12       14.64     26.40 o
 -13   7   2      170.23      157.03     20.06 o
 -12   7   2      623.39      595.32     26.73 o
 -11   7   2      474.77      488.56     22.79 o
 -10   7   2       81.45       58.93     16.18 o
  -9   7   2        8.79       21.81     13.33 o
  -8   7   2      136.27      138.28     16.39 o
  -7   7   2       27.62       41.71     18.17 o
  -6   7   2      560.52      547.22     19.32 o
  -5   7   2       61.85       96.36     12.06 o
  -4   7   2      160.15      193.12     15.12 o
  -3   7   2       41.32        9.00     14.92 o
  -2   7   2     1502.54     1560.78     42.29 o
  -1   7   2      376.67      456.34     20.24 o
   0   7   2       16.60       33.01     12.28 o
   1   7   2      118.68      114.67     17.52 o
   2   7   2      134.14      162.35     22.16 o
   3   7   2      186.69      193.58     19.00 o
   4   7   2      389.95      411.34     21.04 o
   5   7   2      244.69      238.23     21.10 o
   6   7   2      996.04     1019.39     31.49 o
   7   7   2       42.80       47.70     16.78 o
   8   7   2       38.43       30.24     17.81 o
   9   7   2       65.30       60.50     18.68 o
  10   7   2       45.10       35.75     18.74 o
  11   7   2        3.60      -17.47     18.61 o
  12   7   2      538.21      489.89     34.73 o
  13   7   2       69.57       39.50     21.23 o
  14   7   2       13.62       45.55     46.86 o
  15   7   2      392.19      432.09     34.62 o
  16   7   2        0.26        0.14     29.63 o
  17   7   2       53.46       65.36     47.54 o
 -17   8   2        5.32      142.81     85.14 o
 -16   8   2        5.51        7.70     48.66 o
 -15   8   2       14.45       13.92     25.28 o
 -14   8   2        2.21      -26.86     26.86 o
 -13   8   2       82.72       66.07     29.63 o
 -12   8   2      104.15      113.25     22.23 o
 -11   8   2      120.86      112.25     19.15 o
 -10   8   2      156.99      164.49     18.59 o
  -9   8   2      186.60      181.73     17.18 o
  -8   8   2        4.61       16.90     11.95 o
  -7   8   2      107.60      116.61     16.60 o
  -6   8   2       15.26       -6.84     14.59 o
  -5   8   2       31.52        9.40     13.88 o
  -4   8   2      341.86      317.37     18.34 o
  -3   8   2      360.03      400.79     18.45 o
  -2   8   2        1.11      -16.80     18.72 o
  -1   8   2      144.50      156.87     19.21 o
   0   8   2       92.43       70.26     23.24 o
   1   8   2       28.97       28.02     21.55 o
   2   8   2      561.41      585.54     38.99 o
   3   8   2       59.15      113.80     21.24 o
   4   8   2       20.33       23.70     18.56 o
   5   8   2        0.88      -13.72     14.59 o
   6   8   2      110.41      120.94     20.31 o
   7   8   2      193.20      236.21     18.46 o
   8   8   2      241.64      239.26     20.09 o
   9   8   2        3.30       13.57     18.16 o
  10   8   2        5.69      -14.36     20.59 o
  11   8   2       34.21       26.23     21.38 o
  12   8   2       80.53      138.37     22.19 o
  13   8   2       93.36      141.32     28.14 o
  14   8   2      183.72      252.63     27.46 o
  15   8   2      122.85      235.24     36.06 o
  16   8   2       91.84       30.24     37.53 o
  17   8   2        7.20      -47.91     47.91 o
 -16   9   2        9.08       18.29     33.93 o
 -15   9   2       10.08       -0.37     29.71 o
 -14   9   2       35.90       34.99     38.13 o
 -13   9   2        4.44        8.49     27.40 o
 -12   9   2       18.35       32.28     29.83 o
 -11   9   2       65.90       62.41     26.75 o
 -10   9   2      348.05      294.84     25.63 o
  -9   9   2      168.09      116.76     18.71 o
  -8   9   2      159.83      158.27     19.43 o
  -7   9   2       16.51       12.14     18.53 o
  -6   9   2       50.80        8.00     24.14 o
  -5   9   2       36.69        9.36     20.38 o
  -4   9   2      215.25      204.87     21.02 o
  -3   9   2       67.68       63.07     22.46 o
  -2   9   2      105.44       87.57     17.97 o
  -1   9   2       88.33      114.37     20.66 o
   0   9   2      938.19      980.91     37.25 o
   1   9   2      648.02      607.19     27.76 o
   2   9   2      230.28      259.14     24.47 o
   3   9   2      233.35      228.89     24.20 o
   4   9   2      146.24      153.34     20.37 o
   5   9   2      102.12       75.04     25.85 o
   6   9   2        0.99      -21.97     21.97 o
   7   9   2       29.45        5.92     19.64 o
   8   9   2       72.89       57.40     28.91 o
   9   9   2        9.18       18.66     18.16 o
  10   9   2        0.37        7.76     20.61 o
  11   9   2       51.53       38.22     21.68 o
  12   9   2       40.94       15.67     24.23 o
  13   9   2       10.23       50.87     27.76 o
  14   9   2      224.22      163.38     27.60 o
  15   9   2       41.30        0.62     31.51 o
  16   9   2        0.09       10.31     34.69 o
 -14  10   2        6.38       24.96     33.02 o
 -13  10   2        2.42       33.23     26.19 o
 -12  10   2        2.41       -2.30     26.62 o
 -11  10   2       86.16      105.77     30.00 o
 -10  10   2        6.88       41.84     27.89 o
  -9  10   2       20.03      -36.66     36.66 o
  -8  10   2      129.74      138.74     18.19 o
  -7  10   2      178.73      172.59     25.24 o
  -6  10   2       13.73       46.78     25.34 o
  -5  10   2       23.37       46.52     20.15 o
  -4  10   2       13.21        9.07     25.38 o
  -3  10   2        0.34       11.33     21.11 o
  -2  10   2      145.55      117.37     34.91 o
  -1  10   2      280.39      262.94     26.51 o
   0  10   2       76.78      155.49     36.41 o
   1  10   2        1.95       27.99     61.09 o
   2  10   2      197.84      387.22     38.35 o
   3  10   2      205.03      219.53     32.72 o
   4  10   2       47.59       53.32     17.17 o
   5  10   2       10.05       -6.21     18.93 o
   6  10   2       59.52       60.96     21.79 o
   7  10   2        5.41       -3.60     23.03 o
   8  10   2       55.50       47.40     24.90 o
   9  10   2        0.14       22.12     19.21 o
  10  10   2        3.76       19.27     24.62 o
  11  10   2       72.44       79.47     23.73 o
  12  10   2       15.44       36.20     30.65 o
  13  10   2        0.02       18.03     40.06 o
  14  10   2        3.56       88.86     36.39 o
 -13  11   2        1.79        6.31     54.51 o
 -12  11   2        0.00       22.37     46.02 o
 -11  11   2        2.66       43.97     38.79 o
 -10  11   2       39.07       53.94     29.88 o
  -9  11   2       79.60       34.72     31.30 o
  -8  11   2        8.49        4.50     24.55 o
  -7  11   2       16.69      -20.79     22.16 o
  -6  11   2       22.31        8.02     21.06 o
  -5  11   2       18.43       52.39     29.71 o
  -4  11   2      484.20      515.85     33.71 o
  -3  11   2        5.21       -4.77     26.19 o
  -2  11   2        6.87        6.64     41.03 o
  -1  11   2     3458.47     3538.04     90.64 o
   0  11   2      617.28      663.96     34.04 o
   1  11   2      641.50      526.41     33.80 o
   2  11   2      355.39      353.88     30.47 o
   3  11   2        0.01       57.88     24.81 o
   4  11   2      146.06      140.06     31.82 o
   5  11   2       27.65       -6.77     25.21 o
   6  11   2        4.18      -15.09     21.00 o
   7  11   2      137.18      164.78     43.47 o
   8  11   2      138.14      116.57     32.46 o
   9  11   2        0.48       15.45     20.83 o
  10  11   2       49.51       15.63     39.79 o
  11  11   2       34.62       31.88     27.63 o
  12  11   2        4.78       17.53     27.75 o
  13  11   2       31.62       86.55     37.54 o
 -11  12   2       30.38        8.64     50.58 o
 -10  12   2       26.23      -14.40     51.56 o
  -9  12   2        8.36       -8.84     33.42 o
  -8  12   2        0.50      -34.37     34.37 o
  -7  12   2       60.19       44.67     26.97 o
  -6  12   2       34.14       75.61     24.31 o
  -5  12   2      344.84      339.19     32.88 o
  -4  12   2      333.32      365.40     37.39 o
  -3  12   2       80.79       59.25     31.09 o
  -2  12   2       48.32       59.95     26.79 o
  -1  12   2       99.17      112.55     27.02 o
   0  12   2        1.02       55.51     25.84 o
   1  12   2      127.54      128.69     22.60 o
   2  12   2       75.99       90.54     20.87 o
   3  12   2        1.70       11.47     24.06 o
   4  12   2        0.70       -1.60     29.58 o
   5  12   2       26.96      -12.62     28.34 o
   6  12   2        5.25       18.49     29.02 o
   7  12   2      115.48      114.89     27.67 o
   8  12   2       26.45       35.52     28.34 o
   9  12   2       25.78       19.34     25.47 o
  10  12   2       35.65       76.34     62.86 o
  11  12   2       16.57       12.34     35.49 o
  -9  13   2        0.05       34.00     30.43 o
  -8  13   2        6.48      -27.87     39.40 o
  -7  13   2       30.31       -3.80     39.00 o
  -6  13   2        9.72       11.17     56.86 o
  -5  13   2       90.30       76.93     33.56 o
  -4  13   2       57.17       58.39     34.66 o
  -3  13   2       23.93       13.99     28.99 o
  -2  13   2        0.08       11.47     24.08 o
  -1  13   2       57.37       19.53     32.86 o
   0  13   2        5.72       -4.47     34.76 o
   1  13   2       10.13       16.10     29.35 o
   2  13   2        1.83       27.13     30.27 o
   3  13   2        6.54       23.36     30.27 o
   4  13   2       43.15       78.47     30.28 o
   5  13   2       76.24       93.82     26.35 o
   6  13   2       84.19       48.39     30.90 o
   7  13   2        1.20      -17.50     31.66 o
   8  13   2        8.99       22.63     23.14 o
   9  13   2       32.26       45.60     32.02 o
  -5  14   2      176.74      236.42     45.02 o
  -4  14   2        6.32      -25.09     53.78 o
  -3  14   2       51.43       48.76     34.70 o
  -2  14   2        8.04       22.73     37.11 o
  -1  14   2       38.11        5.87     32.79 o
   0  14   2        8.14      -28.89     59.88 o
   1  14   2       23.95       65.16     33.87 o
   2  14   2       34.64       34.09     30.59 o
   3  14   2        5.86        7.63     26.93 o
   4  14   2      225.94      241.01     33.17 o
   5  14   2       16.01      -23.30     29.05 o
 -20   1   3        0.00       41.27     61.21 o
 -19   1   3        1.92      -35.86     56.93 o
 -18   1   3      107.57       80.46     24.09 o
 -17   1   3       24.13       45.37     15.85 o
 -16   1   3      269.65      270.59     19.76 o
 -15   1   3      249.47      188.98     37.57 o
 -14   1   3        0.03        5.59     21.62 o
 -13   1   3       51.35       54.57      9.42 o
 -12   1   3      203.83      218.40     10.95 o
 -11   1   3      139.94      148.75      6.99 o
 -10   1   3      139.49      127.90      6.51 o
  -9   1   3      500.46      518.05     10.28 o
  -8   1   3        1.87        6.01      6.22 o
  -7   1   3     1261.72     1230.83     25.78 o
  -6   1   3      614.57      632.19     13.30 o
  -5   1   3      106.46      101.01      6.04 o
  -4   1   3       60.68       62.91      5.83 o
  -3   1   3      322.64      342.70      9.96 o
  -2   1   3     5575.04     5323.47     78.05 o
  -1   1   3     4904.64     4632.77     69.96 o
   0   1   3      426.25      376.94      9.35 o
   1   1   3     3379.98     3273.22     49.72 o
   2   1   3    14106.74    14034.72    206.75 o
   3   1   3    13835.45    14369.21    201.35 o
   4   1   3     1054.65     1109.99     19.55 o
   5   1   3      411.95      363.90     11.86 o
   6   1   3     3884.53     3731.41     49.60 o
   7   1   3     1874.91     1823.48     28.22 o
   8   1   3     2041.08     2056.42     34.69 o
   9   1   3       41.72        1.37     11.45 o
  10   1   3       14.73       45.73     15.69 o
  11   1   3      478.79      498.48     20.03 o
  12   1   3       67.15       60.02     25.61 o
  13   1   3        2.34       40.73     23.75 o
  14   1   3      289.68      299.32     31.01 o
  15   1   3       62.46       66.51     22.47 o
  16   1   3        9.54       21.60     22.81 o
  17   1   3        2.88      -31.87     31.95 o
  18   1   3        0.00        5.70     26.96 o
  19   1   3        4.02      -29.46     29.46 o
  20   1   3        8.77       -8.98     45.06 o
 -20   2   3        3.29       37.62     49.86 o
 -19   2   3        4.18        3.43     49.30 o
 -18   2   3        0.04       27.87     43.10 o
 -17   2   3        7.97       36.74     17.47 o
 -16   2   3      148.63       30.40     41.86 o
 -15   2   3        5.43      -15.05     15.05 o
 -14   2   3      335.94      348.42     39.01 o
 -13   2   3       75.42       57.22     11.75 o
 -12   2   3      330.12      331.03     10.84 o
 -11   2   3        2.29        1.49      7.54 o
 -10   2   3       89.53      101.13      8.79 o
  -9   2   3      533.65      571.66     15.08 o
  -8   2   3      812.15      855.40     13.30 o
  -7   2   3     1201.22     1226.54     18.42 o
  -6   2   3      892.07      833.84     12.25 o
  -5   2   3      295.46      290.11      5.93 o
  -4   2   3     1014.56      931.10     14.11 o
  -3   2   3     2198.21     1964.51     26.46 o
  -2   2   3        0.01       15.41      9.15 o
  -1   2   3     2057.70     1999.82     41.87 o
   0   2   3     1106.79     1197.03     21.56 o
   1   2   3    42572.16    41991.20    950.95 o
   2   2   3        1.46       -2.52     18.50 o
   3   2   3     8781.77     8757.92    126.05 o
   4   2   3      250.55      241.77      9.31 o
   5   2   3      984.49     1001.52     17.86 o
   6   2   3      517.91      548.54     12.96 o
   7   2   3     3640.13     3523.48     50.25 o
   8   2   3      161.16      136.11     13.25 o
   9   2   3      265.22      286.34     16.77 o
  10   2   3       78.03       80.06     13.05 o
  11   2   3      600.74      623.01     20.91 o
  12   2   3      393.57      413.15     21.17 o
  13   2   3      508.51      503.24     25.81 o
  14   2   3       34.67       19.45     21.87 o
  15   2   3       12.59      -17.81     23.03 o
  16   2   3        4.41       33.26     26.31 o
  17   2   3        2.99       26.63     35.95 o
  18   2   3      143.76      218.89     36.40 o
  19   2   3       19.86       28.95     36.02 o
  20   2   3        6.18      -21.54     58.02 o
 -19   3   3       60.35      163.30     63.41 o
 -18   3   3       26.09        7.26     47.42 o
 -17   3   3       16.98       61.74     54.46 o
 -16   3   3        0.51      -25.25     25.25 o
 -15   3   3        7.64      119.67     80.17 o
 -14   3   3      318.76      290.79     22.65 o
 -13   3   3      293.45      299.27     32.26 o
 -12   3   3      138.88      124.67     10.79 o
 -11   3   3      283.63      278.98     12.94 o
 -10   3   3       34.67       26.55      6.08 o
  -9   3   3      196.29      205.30     12.28 o
  -8   3   3        5.05        4.76      5.75 o
  -7   3   3       61.12       63.62      5.97 o
  -6   3   3      990.49     1058.55     17.09 o
  -5   3   3       15.98        4.49      4.39 o
  -4   3   3      608.32      651.26     11.47 o
  -3   3   3     2256.61     2124.08     27.70 o
  -2   3   3     1848.93     1800.25     24.38 o
  -1   3   3      170.01      204.54      7.32 o
   0   3   3     4561.77     4568.51     65.59 o
   1   3   3      468.40      460.18     17.88 o
   2   3   3     7902.62     7910.57    116.22 o
   3   3   3      175.17      165.90     10.21 o
   4   3   3       78.20       88.05      7.39 o
   5   3   3      430.65      460.41     11.75 o
   6   3   3     1026.22     1017.97     19.16 o
   7   3   3       29.20       29.75      8.88 o
   8   3   3       96.58       90.12     11.42 o
   9   3   3     1690.02     1687.09     32.37 o
  10   3   3      282.04      269.00     20.46 o
  11   3   3      363.70      365.86     17.41 o
  12   3   3       38.27       31.13     15.62 o
  13   3   3      160.31      177.44     22.46 o
  14   3   3       15.39        2.57     17.71 o
  15   3   3        9.60        7.62     29.94 o
  16   3   3        6.51      -13.44     22.60 o
  17   3   3       78.43       41.61     23.80 o
  18   3   3       14.02       20.84     37.35 o
  19   3   3       12.55       15.68     45.28 o
 -19   4   3       11.64       34.28     66.93 o
 -18   4   3        1.91      -12.23     29.95 o
 -17   4   3        1.22       59.26     29.25 o
 -16   4   3      262.00      258.58     22.87 o
 -15   4   3      756.58      770.26     36.36 o
 -14   4   3      731.38      695.50     32.55 o
 -13   4   3       80.39       91.79     22.15 o
 -12   4   3      995.96      933.98     23.40 o
 -11   4   3     2003.70     1913.33     35.70 o
 -10   4   3        9.96        9.18      6.53 o
  -9   4   3       80.94       94.90     10.34 o
  -8   4   3      374.20      392.95     10.80 o
  -7   4   3      141.36      162.53      8.47 o
  -6   4   3      393.18      430.94     10.12 o
  -5   4   3      782.29      770.90     15.33 o
  -4   4   3       39.33       48.06      6.61 o
  -3   4   3      342.29      360.15      9.53 o
  -2   4   3      120.58      110.03     11.08 o
  -1   4   3      317.25      324.68     12.34 o
   0   4   3      723.89      666.98     14.28 o
   1   4   3        7.39        0.01      7.83 o
   2   4   3       12.37        3.93      8.20 o
   3   4   3     6216.22     5962.86     85.61 o
   4   4   3      292.95      302.55     13.73 o
   5   4   3     3049.08     3079.95     45.84 o
   6   4   3     1031.65     1018.89     24.53 o
   7   4   3       60.40       54.52      9.68 o
   8   4   3       12.77       10.26     12.25 o
   9   4   3       54.11       37.72     11.45 o
  10   4   3      154.57      136.77     14.09 o
  11   4   3      209.40      173.07     16.37 o
  12   4   3       87.51       68.12     30.58 o
  13   4   3      804.45      909.01     45.90 o
  14   4   3       47.10       38.00     18.61 o
  15   4   3       37.70       21.78     22.93 o
  16   4   3        2.99      -28.53     28.53 o
  17   4   3       14.45        5.89     32.11 o
  18   4   3      175.04      312.22     52.20 o
  19   4   3      105.34      137.68     34.26 o
 -19   5   3       10.89      -27.01     37.51 o
 -18   5   3        9.89      -20.14     30.26 o
 -17   5   3       14.28       13.87     53.73 o
 -16   5   3      196.71      154.84     20.09 o
 -15   5   3      658.74      591.64     31.36 o
 -14   5   3     1768.58     1681.75     46.89 o
 -13   5   3      529.84      491.19     22.46 o
 -12   5   3     3920.36     3982.60     79.34 o
 -11   5   3      684.01      685.90     18.08 o
 -10   5   3       72.01       65.43     12.53 o
  -9   5   3      144.71      121.15      9.88 o
  -8   5   3        6.42        4.26      7.90 o
  -7   5   3        5.49        7.30      8.40 o
  -6   5   3        0.22        3.20      7.57 o
  -5   5   3       50.51       43.88     12.75 o
  -4   5   3       12.02       23.61      7.89 o
  -3   5   3     1869.78     1844.09     28.47 o
  -2   5   3      267.78      301.90     16.06 o
  -1   5   3     2849.89     3034.11     43.16 o
   0   5   3      151.10      154.63      8.27 o
   1   5   3       50.84       69.86      6.62 o
   2   5   3     2914.97     2926.22     53.39 o
   3   5   3     7835.87     8361.32    125.33 o
   4   5   3     2715.66     2733.81     52.77 o
   5   5   3      942.04      990.88     25.68 o
   6   5   3      155.45      162.69     15.00 o
   7   5   3      153.10      153.55     16.63 o
   8   5   3       29.62       -5.55     14.84 o
   9   5   3       21.14       21.15     14.46 o
  10   5   3       30.79       33.31     12.97 o
  11   5   3      682.49      681.67     23.15 o
  12   5   3     1116.38     1123.73     39.06 o
  13   5   3       36.46       80.16     28.56 o
  14   5   3        0.49        7.80     34.14 o
  15   5   3      253.29      222.50     50.63 o
  16   5   3      224.25      248.51     30.85 o
  17   5   3       14.03      -24.41     26.13 o
  18   5   3       31.18        1.41     28.68 o
 -18   6   3       20.68       66.01     38.00 o
 -17   6   3      101.83      149.78     34.95 o
 -16   6   3       63.22      101.64     20.65 o
 -15   6   3       28.33        4.69     22.82 o
 -14   6   3        0.16       21.63     16.92 o
 -13   6   3       55.53       53.84     18.35 o
 -12   6   3     1770.16     1777.15     43.35 o
 -11   6   3      537.65      549.30     23.27 o
 -10   6   3       56.96       58.09     10.93 o
  -9   6   3       16.63        3.99      9.87 o
  -8   6   3       90.60      103.49     10.33 o
  -7   6   3        3.22       -5.42      9.68 o
  -6   6   3     1467.52     1483.72     28.70 o
  -5   6   3      438.72      476.25     15.11 o
  -4   6   3      517.51      590.29     19.65 o
  -3   6   3     1473.24     1646.27     30.26 o
  -2   6   3      176.40      191.16     10.54 o
  -1   6   3      827.05      864.25     19.34 o
   0   6   3      348.75      326.59     12.53 o
   1   6   3        2.14       -4.99     18.05 o
   2   6   3      884.66      849.58     26.23 o
   3   6   3       36.01        1.31     11.95 o
   4   6   3      233.87      206.43     15.40 o
   5   6   3      760.22      743.23     24.39 o
   6   6   3        0.75      -14.13     14.18 o
   7   6   3       31.40       43.95     15.24 o
   8   6   3       94.71       76.92     17.26 o
   9   6   3      269.43      293.15     20.75 o
  10   6   3       13.40      -27.47     27.47 o
  11   6   3     1954.55     2030.80     53.01 o
  12   6   3     1190.41     1181.07     39.95 o
  13   6   3      146.80      130.23     24.14 o
  14   6   3      210.43      182.43     24.87 o
  15   6   3        0.09       -2.69     27.47 o
  16   6   3        0.07      -29.30     29.30 o
  17   6   3       34.42       27.73     30.13 o
  18   6   3       59.28      137.77     29.86 o
 -17   7   3       30.08       25.41     45.86 o
 -16   7   3       20.79       39.61     26.58 o
 -15   7   3       50.33       49.70     27.47 o
 -14   7   3       92.01      108.27     19.80 o
 -13   7   3        3.79       34.10     18.66 o
 -12   7   3       19.03       -2.96     18.24 o
 -11   7   3       81.69       74.19     18.87 o
 -10   7   3      254.68      268.59     17.75 o
  -9   7   3        7.11       16.82     20.27 o
  -8   7   3      204.06      186.75     15.10 o
  -7   7   3        0.44       30.97     12.03 o
  -6   7   3       64.13       82.63     12.36 o
  -5   7   3      131.42      154.15     16.52 o
  -4   7   3        0.82        9.63     10.16 o
  -3   7   3        2.81       -2.60     10.96 o
  -2   7   3      387.92      377.66     15.41 o
  -1   7   3       93.66       75.92     16.79 o
   0   7   3        2.93       32.51     11.96 o
   1   7   3      883.43      881.46     23.55 o
   2   7   3        6.52       10.93     15.19 o
   3   7   3      490.21      431.16     22.37 o
   4   7   3       46.24       19.37     16.77 o
   5   7   3      271.54      284.64     23.12 o
   6   7   3        9.04        9.09     15.11 o
   7   7   3       47.75       37.09     15.36 o
   8   7   3       34.31       30.89     18.59 o
   9   7   3        2.93       -7.07     17.99 o
  10   7   3       23.17       40.65     18.20 o
  11   7   3        0.10        8.71     26.61 o
  12   7   3        2.99      -10.84     24.13 o
  13   7   3      259.31      260.02     25.29 o
  14   7   3        8.40      -27.26     27.26 o
  15   7   3       10.27       54.67     33.51 o
  16   7   3        1.67      -21.23     29.16 o
  17   7   3        9.10      -10.81     42.19 o
 -16   8   3       36.30       39.10     38.83 o
 -15   8   3       25.96       32.03     23.89 o
 -14   8   3      108.51      112.33     32.39 o
 -13   8   3       14.98       24.37     19.69 o
 -12   8   3        0.01        0.00     18.75 o
 -11   8   3      379.92      330.02     24.76 o
 -10   8   3      242.07      227.95     21.62 o
  -9   8   3      429.33      460.31     23.37 o
  -8   8   3       29.61        8.83     16.46 o
  -7   8   3        9.00      -16.47     18.96 o
  -6   8   3        4.95       18.16     14.60 o
  -5   8   3       13.58       12.93     14.00 o
  -4   8   3       38.82       40.26     13.04 o
  -3   8   3      155.66      152.69     13.31 o
  -2   8   3       46.22       47.75     13.93 o
  -1   8   3        1.10        0.21     13.78 o
   0   8   3      610.34      650.17     22.03 o
   1   8   3      239.95      280.79     18.70 o
   2   8   3      515.36      575.39     26.17 o
   3   8   3      200.84      205.25     36.28 o
   4   8   3       34.14       13.88     19.01 o
   5   8   3       12.77       11.28     22.51 o
   6   8   3      510.48      496.56     24.21 o
   7   8   3       96.70       98.69     18.76 o
   8   8   3        0.25      -11.81     19.05 o
   9   8   3       64.30       33.32     21.29 o
  10   8   3        6.60       -5.51     18.49 o
  11   8   3      105.21      163.44     29.77 o
  12   8   3      223.70      244.14     29.23 o
  13   8   3      121.68      155.13     24.32 o
  14   8   3        5.65       -7.55     24.43 o
  15   8   3       16.76       45.06     46.25 o
  16   8   3      256.79      261.84     40.15 o
 -15   9   3       21.77       61.21     28.68 o
 -14   9   3        1.58       56.37     27.26 o
 -13   9   3        8.23       14.37     28.76 o
 -12   9   3        6.74       19.24     27.09 o
 -11   9   3        3.75        4.72     20.73 o
 -10   9   3      237.40      242.00     22.46 o
  -9   9   3       53.54       50.84     19.31 o
  -8   9   3      132.36      164.11     27.97 o
  -7   9   3      581.03      567.95     41.91 o
  -6   9   3       15.30       -3.54     20.78 o
  -5   9   3       47.08       43.59     25.43 o
  -4   9   3        1.40        0.77     14.86 o
  -3   9   3      391.73      358.92     19.99 o
  -2   9   3     1079.26     1112.73     30.85 o
  -1   9   3     1017.49     1108.14     33.33 o
   0   9   3      189.78      188.51     18.08 o
   1   9   3      525.88      521.16     22.47 o
   2   9   3       48.05       64.09     18.24 o
   3   9   3      108.87      137.27     29.33 o
   4   9   3      285.61      268.08     25.25 o
   5   9   3      382.34      377.74     39.44 o
   6   9   3        7.85        9.71     18.59 o
   7   9   3      673.42      648.05     37.45 o
   8   9   3      398.98      323.26     23.44 o
   9   9   3        8.80       19.93     20.99 o
  10   9   3       14.89      -19.59     19.59 o
  11   9   3       79.45       52.67     25.21 o
  12   9   3       31.78       80.54     32.24 o
  13   9   3        2.76        8.88     26.46 o
  14   9   3       73.57       66.86     31.04 o
  15   9   3      155.77      197.15     38.22 o
 -14  10   3       19.09       98.01     33.92 o
 -13  10   3       42.02       60.32     26.89 o
 -12  10   3        4.33       25.69     30.40 o
 -11  10   3       27.17       39.14     27.17 o
 -10  10   3      443.98      356.24     33.77 o
  -9  10   3     1391.28     1235.62     52.31 o
  -8  10   3      683.13      628.00     39.46 o
  -7  10   3       31.10      -16.06     23.78 o
  -6  10   3        3.15       10.31     25.03 o
  -5  10   3      115.88       86.28     22.66 o
  -4  10   3      182.34      180.80     19.90 o
  -3  10   3       15.79      -13.07     19.19 o
  -2  10   3      253.55      242.72     21.89 o
  -1  10   3     3774.56     3820.35     94.69 o
   0  10   3     3742.48     3937.20    103.71 o
   1  10   3     3636.44     3797.75    127.99 o
   3  10   3       12.27       22.23     23.46 o
   4  10   3      365.45      316.36     29.03 o
   5  10   3       33.77       19.75     23.20 o
   6  10   3       17.03       25.99     20.34 o
   7  10   3      558.69      495.87     28.59 o
   8  10   3      123.09       93.82     20.81 o
   9  10   3       85.85       71.31     20.56 o
  10  10   3      135.21      115.47     22.25 o
  11  10   3       25.17       36.61     29.13 o
  12  10   3       25.31       44.01     26.15 o
  13  10   3       32.76       39.53     34.16 o
  14  10   3      242.56      289.49     41.07 o
 -13  11   3       66.72        0.10     71.03 o
 -12  11   3      211.68      158.93     53.05 o
 -11  11   3        1.04       10.04     45.68 o
 -10  11   3        9.87      -14.05     40.95 o
  -9  11   3      121.96       51.28     35.46 o
  -8  11   3        0.32      -30.12     30.12 o
  -7  11   3       66.39       83.72     55.76 o
  -6  11   3       22.37       -1.07     26.41 o
  -5  11   3       21.07       13.66     20.35 o
  -4  11   3      309.38      304.16     30.01 o
  -3  11   3      250.65      201.25     34.05 o
  -2  11   3      402.30      401.54     31.82 o
  -1  11   3      705.24      724.18     38.15 o
   0  11   3      407.60      359.61     37.28 o
   1  11   3      278.22      344.61     31.19 o
   2  11   3      560.59      461.37     32.81 o
   3  11   3       54.50       67.85     27.89 o
   4  11   3       51.04       31.56     21.63 o
   5  11   3       67.33        9.12     22.83 o
   6  11   3       28.33      -26.30     26.30 o
   7  11   3      283.07      247.29     31.69 o
   8  11   3      313.52      276.28     28.44 o
   9  11   3        3.44      -36.40     40.21 o
  10  11   3       26.49       27.64     21.37 o
  11  11   3        0.16       -3.62     27.49 o
  12  11   3        0.23        7.87     50.43 o
  13  11   3        1.03       40.49     32.94 o
 -11  12   3       51.12       48.96     69.35 o
 -10  12   3        9.36       17.50     25.11 o
  -9  12   3       10.49       -0.07     40.78 o
  -8  12   3        1.20       -9.56     23.36 o
  -7  12   3       11.38       41.45     33.72 o
  -6  12   3       24.70       17.63     31.53 o
  -5  12   3       21.34       15.01     23.37 o
  -4  12   3        6.96       16.70     34.05 o
  -3  12   3      138.84      170.88     34.12 o
  -2  12   3       73.32       89.98     43.56 o
  -1  12   3       89.73       97.20     22.09 o
   0  12   3       94.86       81.16     24.02 o
   1  12   3       12.95       19.04     22.40 o
   2  12   3        0.14        3.83     24.15 o
   3  12   3        8.10       31.00     28.17 o
   4  12   3        1.31      -19.93     22.78 o
   5  12   3       22.77       31.31     20.67 o
   6  12   3       35.32       13.15     27.93 o
   7  12   3       67.50       41.37     29.71 o
   8  12   3       82.77       77.52     28.91 o
   9  12   3       22.28       12.40     43.04 o
  10  12   3       29.56       23.19     29.07 o
  11  12   3       86.15      130.09     40.79 o
  -8  13   3        0.04       24.57     31.15 o
  -7  13   3        7.40      110.16     37.22 o
  -6  13   3        6.36        9.44     37.23 o
  -5  13   3       18.63       17.62     35.31 o
  -4  13   3       45.11       49.48     30.76 o
  -3  13   3       33.47       20.93     26.17 o
  -2  13   3        1.56        8.29     29.71 o
  -1  13   3        1.69       -6.29     27.29 o
   0  13   3      186.87      182.12     27.46 o
   1  13   3        0.12       -6.12     24.29 o
   2  13   3       80.53       88.03     27.43 o
   3  13   3        0.02      -19.76     29.47 o
   4  13   3        0.94      -23.03     41.05 o
   5  13   3        0.47       13.24     30.29 o
   6  13   3       39.25        2.37     25.85 o
   7  13   3       21.10       33.28     33.98 o
   8  13   3      306.02      418.67     39.68 o
  -4  14   3       36.25       95.38     39.99 o
  -3  14   3        1.39       27.08     38.26 o
  -2  14   3       23.35      -26.71     33.17 o
  -1  14   3        8.53      -37.69     37.69 o
   0  14   3       16.79       46.15     27.69 o
   1  14   3        2.59       -5.77     30.82 o
   2  14   3        5.79      118.01     35.47 o
   3  14   3        1.67       60.13     34.42 o
   4  14   3        4.96       28.89     32.27 o
 -20   0   4        4.12       46.23     62.89 o
 -19   0   4      129.97      223.47     82.15 o
 -18   0   4      355.91      380.07     88.00 o
 -17   0   4      856.85      756.16     98.93 o
 -16   0   4      516.57      448.43     49.59 o
 -15   0   4      239.34      234.65     21.58 o
 -14   0   4       18.35       72.21     62.27 o
 -13   0   4      136.71      167.03     13.42 o
 -12   0   4       45.98       48.42      6.45 o
 -11   0   4       24.51       34.15      9.03 o
 -10   0   4     2061.49     2013.06     82.62 o
  -9   0   4     1521.55     1501.03     86.01 o
  -8   0   4     4705.07     4490.61    328.18 o
  -7   0   4       40.36        8.58     37.29 o
  -6   0   4      748.18      717.41     39.99 o
  -5   0   4      369.26      329.81     24.38 o
  -4   0   4     2409.86     2116.61    107.01 o
  -3   0   4     1956.25     1885.35     49.02 o
  -2   0   4    22694.53    21903.49    641.95 o
  -1   0   4   124804.34   124287.42   6935.24 o
   0   0   4    96911.08    96138.81   6842.89 o
   1   0   4    27371.14    28029.14   1083.54 o
   2   0   4    11755.89    10887.25    330.52 o
   3   0   4     1768.72     1636.38     56.94 o
   4   0   4        6.14       26.85     23.37 o
   5   0   4      627.62      535.09     20.07 o
   6   0   4     1849.20     1661.97     40.66 o
   7   0   4      125.63      131.94     17.38 o
   8   0   4      352.55      309.46     24.39 o
   9   0   4        7.76       10.60     16.45 o
  10   0   4       31.21       -1.67     26.51 o
  11   0   4      858.79      933.89     42.22 o
  12   0   4      213.36      228.28     31.27 o
  13   0   4       32.45       35.46     32.39 o
  14   0   4      317.84      293.48     31.14 o
  15   0   4      446.41      447.47     42.57 o
  16   0   4     1398.71     1548.86     67.01 o
  17   0   4      264.55      260.90     43.13 o
  18   0   4       58.18       38.17     38.23 o
  19   0   4       62.36       97.05     48.29 o
 -20   1   4       22.29       93.83    162.13 o
 -19   1   4        0.08       44.80     58.48 o
 -18   1   4       32.27       28.71     45.81 o
 -17   1   4       52.00        8.75     39.85 o
 -16   1   4      102.07       83.57     56.61 o
 -15   1   4       89.96       81.20     17.95 o
 -14   1   4        8.47      -11.42     24.96 o
 -13   1   4        9.12      -15.46     38.74 o
 -12   1   4       16.38       18.72      9.94 o
 -11   1   4        0.24       -2.98     10.06 o
 -10   1   4       10.13       11.38      8.75 o
  -9   1   4       24.78       46.01     11.48 o
  -8   1   4      555.50      636.58     20.23 o
  -7   1   4      789.66      755.69     16.64 o
  -6   1   4     1070.84     1007.25     20.74 o
  -5   1   4       34.24       32.71      5.35 o
  -4   1   4      851.87      760.88     18.06 o
  -3   1   4     3136.83     2809.50     44.88 o
  -2   1   4    11737.99    11426.30    183.73 o
  -1   1   4    11852.37    11384.78    217.76 o
   0   1   4     6469.34     6242.31    130.20 o
   1   1   4    12489.15    12065.64    221.00 o
   2   1   4     2559.58     2457.86     92.28 o
   3   1   4      472.17      480.77     16.93 o
   4   1   4     1503.85     1465.19     31.17 o
   5   1   4     2188.72     2178.72     32.69 o
   6   1   4     1398.99     1433.90     24.40 o
   7   1   4     2169.90     2208.35     37.02 o
   8   1   4      179.99       97.86     16.11 o
   9   1   4       40.18       53.38     13.08 o
  10   1   4        0.13       -0.26     16.42 o
  11   1   4       35.18       45.39     21.67 o
  12   1   4       29.70        9.31     18.87 o
  13   1   4       37.02       16.49     31.91 o
  14   1   4       55.78       55.24     23.00 o
  15   1   4       78.19       64.31     23.97 o
  16   1   4      317.74      308.11     28.03 o
  17   1   4       47.54       66.48     28.93 o
  18   1   4       86.71      151.62     37.42 o
  19   1   4       10.79      -31.30     31.30 o
 -19   2   4       64.67      114.84     83.15 o
 -18   2   4        2.12       -5.17     39.93 o
 -17   2   4       44.93       58.16     44.61 o
 -16   2   4       53.72       57.25     46.17 o
 -15   2   4       71.20       94.08     33.93 o
 -14   2   4        2.68       16.85     19.83 o
 -13   2   4        1.33       -7.05     32.29 o
 -12   2   4      398.52      330.96     17.83 o
 -11   2   4      177.59      173.96     10.35 o
 -10   2   4      135.11      133.11      9.05 o
  -9   2   4       13.28       26.04     11.49 o
  -8   2   4        0.73       -4.03     13.70 o
  -7   2   4      359.71      399.56     17.08 o
  -6   2   4       26.28       23.69      7.13 o
  -5   2   4       16.65       17.90      6.01 o
  -4   2   4       11.67        3.52      5.11 o
  -3   2   4       65.80       51.60      4.58 o
  -2   2   4        3.76       17.75      5.17 o
  -1   2   4     1215.43     1161.82     17.93 o
   0   2   4        3.74       57.99      6.95 o
   1   2   4     4183.84     4134.41     59.61 o
   2   2   4     6160.14     5991.48     86.11 o
   3   2   4      159.47      145.72     12.79 o
   4   2   4      114.50      122.64     11.36 o
   5   2   4      916.34      879.41     17.32 o
   6   2   4      701.36      615.10     16.85 o
   7   2   4       14.08       -2.60     11.36 o
   8   2   4     1784.69     1757.14     33.33 o
   9   2   4      195.19      181.41     18.81 o
  10   2   4      140.74      162.13     19.92 o
  11   2   4        1.55        0.19     19.47 o
  12   2   4       24.32       30.06     21.30 o
  13   2   4      681.92      723.92     28.16 o
  14   2   4       44.07       44.51     19.78 o
  15   2   4        1.05       -9.97     23.57 o
  16   2   4      132.09      139.36     37.26 o
  17   2   4      132.00      123.09     38.92 o
  18   2   4       20.74       26.52     36.61 o
  19   2   4        1.85      -23.87     35.18 o
 -19   3   4        0.11      -18.49     59.72 o
 -18   3   4       21.12       51.92     47.54 o
 -17   3   4      184.01      260.37     31.46 o
 -16   3   4      148.82      144.15     53.81 o
 -15   3   4        0.22       14.95     21.88 o
 -14   3   4      116.14       17.95     50.57 o
 -13   3   4      871.99      881.57     36.12 o
 -12   3   4      157.69      156.35     14.27 o
 -11   3   4        0.17       10.86     11.24 o
 -10   3   4      494.96      497.13     24.33 o
  -9   3   4       71.78       81.41      7.82 o
  -8   3   4      370.81      363.30      8.03 o
  -7   3   4        9.43        2.77      6.16 o
  -6   3   4     1647.07     1663.66     24.43 o
  -5   3   4      569.90      578.72     11.09 o
  -4   3   4     1391.77     1427.91     21.08 o
  -3   3   4      536.21      502.93     10.04 o
  -2   3   4      273.32      260.51      7.98 o
  -1   3   4       10.37       15.60      6.48 o
   0   3   4     2998.11     2927.90     43.41 o
   1   3   4     3144.99     3029.39     47.76 o
   2   3   4      650.34      651.00     14.67 o
   3   3   4     2592.56     2620.23     38.53 o
   4   3   4      158.65      139.94      7.93 o
   5   3   4       14.37       11.86      7.88 o
   6   3   4     1500.72     1466.68     25.96 o
   7   3   4     2491.46     2438.80     46.49 o
   8   3   4     5599.12     5453.47     93.80 o
   9   3   4     1836.59     1836.07     46.26 o
  10   3   4      561.36      527.99     21.41 o
  11   3   4      520.89      494.93     21.50 o
  12   3   4     2001.37     1996.37     45.40 o
  13   3   4     1326.19     1355.52     41.15 o
  14   3   4      187.33      197.45     25.14 o
  15   3   4      130.26      158.67     34.56 o
  16   3   4        7.00       27.88     23.25 o
  17   3   4        2.69       48.37     37.24 o
  18   3   4        2.59       43.56     30.71 o
  19   3   4       18.80       21.02     42.18 o
 -19   4   4        2.63      104.78     65.03 o
 -18   4   4       10.99      113.35     81.78 o
 -17   4   4      120.45      150.97     30.84 o
 -16   4   4        3.16       50.96     26.01 o
 -15   4   4       30.73      -22.90     22.90 o
 -14   4   4      261.85      270.21     29.31 o
 -13   4   4      416.61      398.38     20.78 o
 -12   4   4     1969.02     1864.66     42.38 o
 -11   4   4        3.53       -1.00      6.70 o
 -10   4   4       84.63       86.71      8.53 o
  -9   4   4        0.54        5.88      5.81 o
  -8   4   4       38.91       29.95      9.74 o
  -7   4   4      271.71      312.79     10.56 o
  -6   4   4      207.44      238.98      8.53 o
  -5   4   4      969.44     1045.26     28.63 o
  -4   4   4      517.35      559.08     12.03 o
  -3   4   4     3535.59     3591.55     47.59 o
  -2   4   4     1219.62     1197.82     19.30 o
  -1   4   4      360.38      365.20     10.07 o
   0   4   4       89.94       97.44      6.64 o
   1   4   4      437.34      414.19     13.38 o
   2   4   4       87.58       72.86      7.87 o
   3   4   4       62.27       55.58     10.33 o
   4   4   4     1256.12     1242.71     23.38 o
   5   4   4      462.65      445.68     16.91 o
   6   4   4       34.34       28.98      9.04 o
   7   4   4       92.15       90.08     13.28 o
   8   4   4      114.77      134.76     17.64 o
   9   4   4        5.58      -20.10     20.10 o
  10   4   4      120.12      153.57     17.92 o
  11   4   4       15.28       10.60     15.84 o
  12   4   4      433.89      419.13     27.13 o
  13   4   4        5.69      -25.66     34.98 o
  14   4   4      236.64      237.30     24.49 o
  15   4   4       49.58       53.83     26.58 o
  16   4   4       33.36       42.69     26.56 o
  17   4   4        1.31       10.11     41.26 o
  18   4   4        5.51       11.68     32.36 o
  19   4   4        2.65       15.70     45.44 o
 -18   5   4        8.13      -14.90     33.12 o
 -17   5   4       87.96       93.47     30.99 o
 -16   5   4        7.65       14.32     24.31 o
 -15   5   4      627.32      610.93     39.24 o
 -14   5   4      872.70      839.89     30.69 o
 -13   5   4     1904.19     1879.82     64.46 o
 -12   5   4     1790.17     1790.25     41.87 o
 -11   5   4      390.97      359.46     23.90 o
 -10   5   4       94.87       82.46      9.95 o
  -9   5   4       65.81       67.79      8.89 o
  -8   5   4      408.28      396.51     12.09 o
  -7   5   4        5.15       17.67      8.31 o
  -6   5   4     1327.27     1355.98     23.23 o
  -5   5   4     1631.46     1743.56     27.78 o
  -4   5   4      423.32      395.77     13.86 o
  -3   5   4     1155.60     1215.36     21.80 o
  -2   5   4       14.80        0.22      6.32 o
  -1   5   4      516.29      515.27     13.08 o
   0   5   4      459.33      449.10     13.78 o
   1   5   4      141.42      141.07     10.90 o
   2   5   4      406.76      402.56     14.40 o
   3   5   4     2647.93     2699.23     52.52 o
   4   5   4     2423.61     2414.91     48.73 o
   5   5   4      847.42      879.40     26.54 o
   6   5   4        0.09       -7.63     11.08 o
   7   5   4      253.17      243.64     17.02 o
   8   5   4       18.39       22.88      9.71 o
   9   5   4       40.45       55.71     11.05 o
  10   5   4        0.11       30.70     19.29 o
  11   5   4     2269.49     2325.38     51.10 o
  12   5   4     2465.64     2425.02     62.14 o
  13   5   4     1120.74     1242.84     43.35 o
  14   5   4      518.42      509.20     28.45 o
  15   5   4       67.47      112.81     25.90 o
  16   5   4        0.03        9.48     26.95 o
  17   5   4       19.87       93.57     32.19 o
  18   5   4        0.00      -23.25     33.84 o
 -18   6   4        9.51      -40.14     40.14 o
 -17   6   4       18.42       -4.53     47.33 o
 -16   6   4       37.16       48.70     30.05 o
 -15   6   4      344.67      326.59     21.86 o
 -14   6   4      120.56      140.47     24.43 o
 -13   6   4       40.98       16.80     24.63 o
 -12   6   4      310.19      342.84     21.84 o
 -11   6   4       95.06      113.57     20.52 o
 -10   6   4      929.09      940.25     24.30 o
  -9   6   4       48.09       34.78     10.30 o
  -8   6   4       14.11        7.34      8.28 o
  -7   6   4      244.50      228.38     12.24 o
  -6   6   4      136.84      158.36     14.82 o
  -5   6   4        0.82       -3.21     10.76 o
  -4   6   4      262.69      258.24     12.36 o
  -3   6   4       28.58       17.83      8.46 o
  -2   6   4      237.13      205.88     12.26 o
  -1   6   4       75.49       67.91      8.82 o
   0   6   4       38.54       42.27      8.25 o
   1   6   4      974.79     1017.03     28.33 o
   2   6   4       83.19      105.90     13.09 o
   3   6   4      122.23      138.53     11.44 o
   4   6   4        0.00      -13.06     13.06 o
   5   6   4      167.96      198.58     16.80 o
   6   6   4        4.10       -2.95     12.63 o
   7   6   4       28.05       24.06     16.18 o
   8   6   4        1.15       29.14     17.54 o
   9   6   4      371.66      357.74     20.42 o
  10   6   4      353.20      352.84     25.90 o
  11   6   4      451.27      452.17     26.71 o
  12   6   4      133.66       94.84     27.79 o
  13   6   4        7.05        1.78     19.05 o
  14   6   4       12.15      -25.39     25.39 o
  15   6   4        1.82      -16.24     29.15 o
  16   6   4       13.97       59.97     30.17 o
  17   6   4        3.56        4.60     30.85 o
  18   6   4        0.33        2.02     30.41 o
 -17   7   4       11.30       13.89     34.33 o
 -16   7   4       16.03       41.61     32.88 o
 -15   7   4       42.87       67.22     19.05 o
 -14   7   4      129.04      157.94     20.20 o
 -13   7   4       11.61       28.03     17.82 o
 -12   7   4        3.34       -1.03     28.09 o
 -11   7   4       26.51       27.35     16.06 o
 -10   7   4       39.75       57.12     19.82 o
  -9   7   4       44.50       32.31     18.41 o
  -8   7   4       40.86       25.71     14.38 o
  -7   7   4        0.46       41.62     22.38 o
  -6   7   4       34.60       28.80     10.60 o
  -5   7   4        1.81       -1.97     10.70 o
  -4   7   4      372.65      388.71     15.93 o
  -3   7   4        7.51       16.58     10.13 o
  -2   7   4       14.06       19.66     10.74 o
  -1   7   4       11.72        3.39      9.84 o
   0   7   4        8.27       -8.18     13.64 o
   1   7   4       12.22        3.79     12.72 o
   2   7   4       22.89      -12.37     14.64 o
   3   7   4       85.27       79.88     13.42 o
   4   7   4      960.88     1034.77     30.03 o
   5   7   4      450.37      424.84     21.71 o
   6   7   4      138.83      120.83     17.19 o
   7   7   4      207.46      220.66     18.30 o
   8   7   4        9.70       31.17     18.87 o
   9   7   4       78.04       78.42     19.67 o
  10   7   4      131.27      109.08     21.83 o
  11   7   4       33.51        6.81     16.16 o
  12   7   4       40.52       77.57     23.21 o
  13   7   4      179.23      206.66     26.63 o
  14   7   4       27.19       61.36     25.87 o
  15   7   4        0.49       17.63     26.22 o
  16   7   4       13.08       50.23     33.87 o
  17   7   4        8.04       11.70     34.76 o
 -16   8   4       34.38      136.68     57.79 o
 -15   8   4       32.45       27.28     38.37 o
 -14   8   4       46.89       76.11     24.12 o
 -13   8   4       34.87       19.60     19.02 o
 -12   8   4        2.27       15.39     20.19 o
 -11   8   4        4.48       26.01     16.58 o
 -10   8   4        3.69       31.71     35.25 o
  -9   8   4       62.18       28.70     26.01 o
  -8   8   4      259.15      259.64     22.28 o
  -7   8   4      178.81      194.34     22.17 o
  -6   8   4       37.98       30.63     21.15 o
  -5   8   4        2.96       23.66     13.51 o
  -4   8   4       38.36       35.93     14.11 o
  -3   8   4        3.80       19.32     14.41 o
  -2   8   4      178.91      188.45     13.92 o
  -1   8   4        3.01       -1.26     10.86 o
   0   8   4      280.85      278.09     16.22 o
   1   8   4        2.81       14.98     18.89 o
   2   8   4      319.38      282.08     22.96 o
   3   8   4      290.13      246.48     20.73 o
   4   8   4       77.49       60.68     15.74 o
   5   8   4      210.64      184.09     18.71 o
   6   8   4       10.35       15.96     17.87 o
   7   8   4      311.08      318.85     21.62 o
   8   8   4      128.70      143.24     19.25 o
   9   8   4       17.35       27.16     20.92 o
  10   8   4       51.88       58.82     19.53 o
  11   8   4        1.38      -24.87     24.87 o
  12   8   4       18.81      -20.88     20.88 o
  13   8   4        8.85        1.46     21.55 o
  14   8   4       60.58       10.25     28.49 o
  15   8   4        9.22       -4.31     51.41 o
  16   8   4       56.48       10.14     68.61 o
 -15   9   4       19.76      -18.21     45.36 o
 -14   9   4        8.54       44.78     39.92 o
 -13   9   4        9.31       13.66     53.46 o
 -12   9   4        1.29      -18.90     30.91 o
 -11   9   4       59.32       56.15     24.47 o
 -10   9   4      144.94      119.59     35.86 o
  -9   9   4       53.63       45.15     29.67 o
  -8   9   4      104.02       81.40     30.20 o
  -7   9   4       88.66      127.52     19.78 o
  -6   9   4        2.41        5.82     18.30 o
  -5   9   4       21.49       39.89     20.96 o
  -4   9   4        5.84       -7.42     17.27 o
  -3   9   4      238.55      246.91     18.77 o
  -2   9   4      306.83      271.80     17.13 o
  -1   9   4      490.85      500.62     20.86 o
   0   9   4       38.95       21.34     17.37 o
   1   9   4        0.74        9.00     20.97 o
   2   9   4      230.27      156.97     21.38 o
   3   9   4      444.38      360.45     31.90 o
   4   9   4      250.51      304.56     33.38 o
   5   9   4        8.17       42.69     23.54 o
   6   9   4        3.57       -1.70     10.39 o
   7   9   4      323.34      324.55     27.99 o
   8   9   4      210.17      202.73     23.04 o
   9   9   4      171.27      218.60     25.36 o
  10   9   4       86.97       59.42     23.53 o
  11   9   4        3.70        4.31     28.20 o
  12   9   4       24.58       86.87     29.01 o
  13   9   4        7.89      -24.04     24.04 o
  14   9   4       29.50       25.05     34.23 o
  15   9   4        1.98       75.47     40.24 o
 -14  10   4       17.84       55.69     31.65 o
 -13  10   4        2.20       25.63     25.57 o
 -12  10   4        2.96      -15.69     60.90 o
 -11  10   4        5.40      -22.13     31.54 o
 -10  10   4       29.99       33.06     25.18 o
  -9  10   4      257.73      250.20     29.17 o
  -8  10   4       31.92       24.35     27.94 o
  -7  10   4        0.44      -30.78     30.78 o
  -6  10   4       46.50       70.44     22.74 o
  -5  10   4        6.37        9.72     16.73 o
  -4  10   4      409.47      473.31     37.51 o
  -3  10   4        3.28      -18.93     22.28 o
  -2  10   4      355.68      356.98     29.52 o
  -1  10   4      553.03      507.37     30.37 o
   0  10   4      383.88      429.65     34.64 o
   1  10   4        1.83       59.45     25.48 o
   2  10   4      478.84      434.34     29.14 o
   3  10   4      137.18      132.30     19.90 o
   4  10   4      223.01      239.26     22.07 o
   5  10   4       35.12        3.73     15.12 o
   6  10   4       17.30       18.17     19.16 o
   7  10   4      377.56      299.74     30.73 o
   8  10   4       89.90       87.69     28.20 o
   9  10   4       11.95       20.60     26.90 o
  10  10   4       15.59       11.70     26.32 o
  11  10   4       35.50       31.65     24.56 o
  12  10   4        0.90        3.64     27.19 o
  13  10   4       34.85       26.11     35.31 o
  14  10   4        3.59      -18.63     42.31 o
 -12  11   4       87.17       87.36     29.34 o
 -11  11   4      149.55      124.16     59.66 o
 -10  11   4        2.03       -3.51     34.09 o
  -9  11   4      117.54      111.41     25.39 o
  -8  11   4      614.63      609.18     43.06 o
  -7  11   4       10.72      -11.35     26.95 o
  -6  11   4       35.08        5.81     30.75 o
  -5  11   4       32.94       17.03     27.72 o
  -4  11   4       81.93       83.30     29.99 o
  -3  11   4      815.45      815.76     35.17 o
  -2  11   4       32.81       21.51     38.58 o
  -1  11   4       48.05       50.42     26.64 o
   0  11   4      125.67      103.50     22.71 o
   1  11   4       43.17      132.15     22.53 o
   2  11   4       90.71       53.34     25.64 o
   3  11   4       61.15       37.03     25.29 o
   4  11   4       29.07        6.82     25.22 o
   5  11   4        4.12       23.30     26.46 o
   6  11   4      416.01      410.99     30.08 o
   7  11   4      241.94      166.45     26.60 o
   8  11   4       68.47       40.54     26.37 o
   9  11   4       34.71       34.12     32.90 o
  10  11   4       15.52       62.45     30.58 o
  11  11   4        2.86       34.50     32.05 o
  12  11   4        0.17       11.46     34.94 o
 -10  12   4        0.00       67.23     34.74 o
  -9  12   4        5.30       -1.50     29.27 o
  -8  12   4       13.39       -0.91     37.11 o
  -7  12   4       24.53      -12.12     35.31 o
  -6  12   4       35.83       35.67     26.61 o
  -5  12   4       42.16       74.14     32.16 o
  -4  12   4        1.63        3.07     27.05 o
  -3  12   4       29.97       17.42     23.93 o
  -2  12   4        0.32       11.63     35.95 o
  -1  12   4       76.20       91.11     28.42 o
   0  12   4       75.03       63.81     29.00 o
   1  12   4      116.86      124.83     24.89 o
   2  12   4        5.67       36.49     36.60 o
   3  12   4       52.96       41.85     32.21 o
   4  12   4        9.13      -33.47     33.47 o
   5  12   4       27.03       33.02     44.44 o
   6  12   4       60.55       58.11     25.28 o
   7  12   4      112.84      103.78     30.60 o
   8  12   4        2.33      -14.55     33.92 o
   9  12   4       15.58        7.86     25.94 o
  10  12   4        3.96       17.59     27.84 o
  -8  13   4       26.76       55.41     37.04 o
  -7  13   4       17.44        1.89     32.81 o
  -6  13   4        0.54      -13.58     35.57 o
  -5  13   4        7.50       78.12     36.85 o
  -4  13   4        7.71      -35.21     35.21 o
  -3  13   4        1.09       -0.50     26.21 o
  -2  13   4       55.34       66.45     25.07 o
  -1  13   4       31.16       50.15     29.59 o
   0  13   4       50.12      111.46     31.71 o
   1  13   4        9.58        5.77     28.82 o
   2  13   4       91.47       68.20     39.81 o
   3  13   4       10.16       15.73     21.62 o
   4  13   4        1.30      -21.69     25.50 o
   5  13   4        5.84       -4.73     30.49 o
   6  13   4       16.74       55.43     45.50 o
   7  13   4       68.87       51.66     29.29 o
   8  13   4        0.58      -50.42     50.42 o
  -3  14   4       11.46       24.55     34.75 o
  -2  14   4       26.19       24.93     38.10 o
  -1  14   4        1.92       20.90     29.38 o
   0  14   4       15.02        6.28     27.87 o
   1  14   4        0.76       11.82     31.28 o
   2  14   4        3.17       -9.96     33.63 o
   3  14   4       22.27        6.01     46.65 o
 -19   1   5        0.02       92.03     49.97 o
 -18   1   5        7.94       81.49     63.64 o
 -17   1   5        0.03      157.35     55.37 o
 -16   1   5       33.54       27.61     79.30 o
 -15   1   5        0.98       28.95     46.37 o
 -14   1   5        7.43       38.70     44.77 o
 -13   1   5       83.41      105.98     39.09 o
 -12   1   5      115.90       74.77     25.90 o
 -11   1   5       14.12       22.59     22.38 o
 -10   1   5      546.09      528.73     31.66 o
  -9   1   5      381.51      383.06     25.54 o
  -8   1   5      823.52      825.38     16.66 o
  -7   1   5      533.84      550.30     12.70 o
  -6   1   5      409.27      395.85     13.01 o
  -5   1   5       66.31       75.33      6.53 o
  -4   1   5      309.83      257.55      6.19 o
  -3   1   5     1340.16     1300.51     21.62 o
  -2   1   5       16.63       13.59      5.39 o
  -1   1   5      620.33      667.46     14.01 o
   0   1   5      911.98      913.61     18.19 o
   1   1   5      899.81      943.81     18.85 o
   2   1   5      485.66      513.22     14.11 o
   3   1   5       10.21       25.68     11.27 o
   4   1   5       84.87      112.14     11.06 o
   5   1   5       14.92       -2.09      9.69 o
   6   1   5      986.02     1024.29     20.17 o
   7   1   5        5.48      -11.18     12.49 o
   8   1   5      337.62      378.73     21.34 o
   9   1   5      166.38      189.42     23.79 o
  10   1   5       94.60       84.90     22.89 o
  11   1   5       18.23       -2.98     11.25 o
  12   1   5       56.47      107.23     24.58 o
  13   1   5      280.72      292.86     30.37 o
  14   1   5        5.08       -1.28     23.71 o
  15   1   5       44.32       35.23     26.10 o
  16   1   5      102.86       77.30     26.70 o
  17   1   5        0.16      -14.96     24.54 o
  18   1   5       85.25       94.25     34.68 o
  19   1   5        0.37        8.49     41.19 o
 -19   2   5       12.62      -58.70     58.70 o
 -18   2   5        5.77      -15.93     44.74 o
 -17   2   5       13.14       29.83     73.58 o
 -16   2   5       14.52       28.47     17.66 o
 -15   2   5      107.91      178.37     42.04 o
 -14   2   5      259.26      286.07     21.63 o
 -13   2   5      174.46      196.86     40.78 o
 -12   2   5      164.90      138.67     43.27 o
 -11   2   5      235.08      225.08     13.26 o
 -10   2   5      283.83      240.51     12.12 o
  -9   2   5       44.71       26.68     10.84 o
  -8   2   5      281.50      280.15     17.70 o
  -7   2   5        0.11       13.12      7.83 o
  -6   2   5      232.20      238.05      9.25 o
  -5   2   5        0.03        6.24      6.45 o
  -4   2   5      686.71      630.47     11.93 o
  -3   2   5     5450.38     5209.32     73.98 o
  -2   2   5      104.72       95.59      9.05 o
  -1   2   5        0.29        5.87      5.63 o
   0   2   5       19.65       14.44      6.91 o
   1   2   5      237.68      234.34      8.84 o
   2   2   5     1213.00     1104.70     20.65 o
   3   2   5       22.24      150.33     20.33 o
   4   2   5      126.50      137.47     11.76 o
   5   2   5      515.71      544.74     15.59 o
   6   2   5      262.95      262.24     14.26 o
   7   2   5     1532.46     1686.86     43.17 o
   8   2   5     1389.04     1493.31     37.01 o
   9   2   5       19.14       16.42     22.14 o
  10   2   5      188.33      181.81     22.13 o
  11   2   5      387.17      377.28     27.21 o
  12   2   5       16.28      -12.67     20.24 o
  13   2   5        9.13      -21.31     23.71 o
  14   2   5      187.09      196.36     34.75 o
  15   2   5       34.66        2.17     28.42 o
  16   2   5      151.75      160.82     27.40 o
  17   2   5        1.65      -10.37     30.53 o
  18   2   5       30.90      -32.96     35.30 o
  19   2   5        0.23      -21.68     40.49 o
 -19   3   5        0.01       19.13     50.47 o
 -18   3   5        5.26       27.22     51.78 o
 -17   3   5        0.35      -18.85     86.01 o
 -16   3   5        1.67       36.51     20.21 o
 -15   3   5       21.09       14.12     20.04 o
 -14   3   5      195.45      179.62     22.62 o
 -13   3   5       15.87       99.51     50.71 o
 -12   3   5      865.10      793.52     38.02 o
 -11   3   5      628.43      607.95     19.49 o
 -10   3   5       56.59       79.97     10.81 o
  -9   3   5       29.26       53.63     12.27 o
  -8   3   5      409.61      422.13     17.74 o
  -7   3   5        1.13       37.35     10.99 o
  -6   3   5     1270.87     1199.80     18.13 o
  -5   3   5        9.80        8.82      4.77 o
  -4   3   5     1117.00     1084.86     18.65 o
  -3   3   5       75.00       72.25      5.68 o
  -2   3   5     1488.25     1444.51     22.40 o
  -1   3   5       97.42       90.28     10.16 o
   0   3   5      103.86      114.18      7.45 o
   1   3   5      815.05      793.09     18.08 o
   2   3   5      862.32      828.25     17.21 o
   3   3   5      821.11      749.06     19.51 o
   4   3   5      332.19      353.47     11.36 o
   5   3   5     3827.79     3814.02     59.12 o
   6   3   5        6.78      -13.22     13.22 o
   7   3   5     1327.65     1262.44     32.75 o
   8   3   5       66.05       81.55     17.20 o
   9   3   5      193.62      202.94     18.70 o
  10   3   5      500.32      492.22     26.41 o
  11   3   5     1343.14     1347.84     42.57 o
  12   3   5      458.75      450.77     24.20 o
  13   3   5     1367.94     1385.00     43.25 o
  14   3   5      238.44      286.34     30.53 o
  15   3   5       87.22       45.65     26.48 o
  16   3   5       22.83       69.95     29.27 o
  17   3   5       31.17       24.66     32.32 o
  18   3   5       23.17       -5.33     50.48 o
  19   3   5       54.72       67.68     36.61 o
 -18   4   5        0.29        3.41     59.18 o
 -17   4   5        0.34        2.99     58.35 o
 -16   4   5        6.95       27.78     31.45 o
 -15   4   5       54.13       13.47     22.75 o
 -14   4   5      145.30      100.23     24.91 o
 -13   4   5      804.64      672.97     33.47 o
 -12   4   5       17.56       13.28     21.85 o
 -11   4   5      835.41      789.42     29.70 o
 -10   4   5       53.47       90.06     15.12 o
  -9   4   5       41.99       40.77      5.05 o
  -8   4   5      117.39      115.92      6.90 o
  -7   4   5      106.28       99.01     10.35 o
  -6   4   5     1458.84     1549.51     26.53 o
  -5   4   5      792.15      699.20     13.35 o
  -4   4   5       88.75      130.11      9.77 o
  -3   4   5      206.36      224.36      8.11 o
  -2   4   5      690.77      690.30     14.90 o
  -1   4   5      301.53      308.55     10.50 o
   0   4   5      348.12      346.01     13.14 o
   1   4   5     2609.67     2497.85     40.13 o
   2   4   5     6341.08     6105.91     87.67 o
   3   4   5      285.91      286.79     21.05 o
   4   4   5     4193.96     4335.65     79.55 o
   5   4   5      190.87      227.36     20.77 o
   6   4   5      109.57      117.18     15.23 o
   7   4   5      196.02      167.90     14.85 o
   8   4   5       68.56       64.50     14.66 o
   9   4   5     1099.71     1046.23     27.09 o
  10   4   5      363.48      382.02     19.56 o
  11   4   5     1827.65     1677.99     41.05 o
  12   4   5      136.96       97.14     19.61 o
  13   4   5      297.44      271.88     28.39 o
  14   4   5      223.89      212.09     24.31 o
  15   4   5      240.52      245.95     29.30 o
  16   4   5       20.56      -14.83     26.07 o
  17   4   5       25.46      -22.95     58.58 o
  18   4   5        7.06       63.14     47.24 o
 -18   5   5       32.32       28.34     85.63 o
 -17   5   5       20.34      173.08     51.98 o
 -16   5   5       17.77       40.36     24.45 o
 -15   5   5      338.13      370.93     34.30 o
 -14   5   5        0.01       10.04     32.80 o
 -13   5   5      655.89      582.50     33.88 o
 -12   5   5      339.36      411.03     31.01 o
 -11   5   5      162.48      193.81     21.73 o
 -10   5   5      634.46      604.46     15.58 o
  -9   5   5       90.60       78.35     11.59 o
  -8   5   5        0.01       -7.52      7.52 o
  -7   5   5       23.32       19.15      8.89 o
  -6   5   5     2342.30     2308.90     36.67 o
  -5   5   5     3878.89     3897.65     55.17 o
  -4   5   5     2086.01     2164.02     33.27 o
  -3   5   5      618.94      560.95     13.64 o
  -2   5   5      501.17      530.06     15.64 o
  -1   5   5      314.02      319.87     12.83 o
   0   5   5       47.33       58.51     11.55 o
   1   5   5      644.59      617.19     19.15 o
   2   5   5       37.73       45.90     17.60 o
   3   5   5     1243.27     1176.63     28.65 o
   4   5   5      417.44      407.75     19.72 o
   5   5   5      653.96      639.62     23.19 o
   6   5   5        3.64       -7.45     13.39 o
   7   5   5      124.31      136.48     15.62 o
   8   5   5       29.59       34.59     17.88 o
   9   5   5        2.90        3.80     10.86 o
  10   5   5      380.61      368.07     26.49 o
  11   5   5     1402.71     1439.36     49.29 o
  12   5   5     3362.01     3349.53     78.32 o
  13   5   5     1749.11     1698.62     48.39 o
  14   5   5      204.88      200.71     37.74 o
  15   5   5       12.16      -16.10     23.39 o
  16   5   5       17.15       25.00     32.46 o
  17   5   5        0.53       11.33     31.53 o
  18   5   5        0.62      -32.25     46.86 o
 -17   6   5       32.35       68.57     36.93 o
 -16   6   5       37.80       -1.89     38.21 o
 -15   6   5       11.35       16.84     42.16 o
 -14   6   5      260.18      165.51     49.23 o
 -13   6   5     1864.98     1939.15     64.59 o
 -12   6   5        1.90       19.42     14.63 o
 -11   6   5      720.34      704.13     27.03 o
 -10   6   5        2.39        4.09     15.26 o
  -9   6   5       14.40       19.16     13.14 o
  -8   6   5      957.68      981.11     22.74 o
  -7   6   5      206.23      200.32     11.53 o
  -6   6   5       54.07       69.56     10.82 o
  -5   6   5      131.06      127.50      9.85 o
  -4   6   5      373.03      380.08     13.15 o
  -3   6   5      386.66      382.17     12.49 o
  -2   6   5       72.91       67.50     10.11 o
  -1   6   5       24.48       10.24     10.14 o
   0   6   5       67.24       58.31     15.95 o
   1   6   5        0.14      -13.72     16.50 o
   2   6   5      133.29      126.63     14.83 o
   3   6   5      673.41      732.59     23.95 o
   4   6   5     1260.36     1297.70     33.88 o
   5   6   5      420.85      458.12     20.42 o
   6   6   5        1.02       10.25     13.38 o
   7   6   5       38.90       53.92     17.54 o
   8   6   5       34.51       60.47     21.21 o
   9   6   5        0.06       23.84     16.54 o
  10   6   5      658.06      630.19     27.88 o
  11   6   5      605.08      564.36     28.96 o
  12   6   5       81.84       85.31     26.60 o
  13   6   5        7.06      -23.98     33.99 o
  14   6   5       42.97       95.43     26.62 o
  15   6   5       96.96      149.03     26.97 o
  16   6   5        2.04       39.56     27.96 o
  17   6   5        3.23      -14.16     30.35 o
 -17   7   5      193.18      238.45     39.30 o
 -16   7   5       34.09       14.38     27.63 o
 -15   7   5       12.68       18.31     27.23 o
 -14   7   5      166.78       82.70     44.66 o
 -13   7   5      181.59      169.18     21.70 o
 -12   7   5      157.09       97.98     21.68 o
 -11   7   5       12.09        6.62     25.73 o
 -10   7   5       34.75       80.25     32.22 o
  -9   7   5       94.23      105.15     18.72 o
  -8   7   5      159.48      137.47     18.89 o
  -7   7   5      173.13      179.83     13.31 o
  -6   7   5       74.24      162.79     18.02 o
  -5   7   5       44.26       58.24     17.42 o
  -4   7   5       54.39       81.14     12.27 o
  -3   7   5      261.45      268.45     16.92 o
  -2   7   5      101.23       90.61     10.22 o
  -1   7   5       83.81       84.88     12.52 o
   0   7   5        3.04        8.57     14.60 o
   1   7   5      182.23      193.04     17.84 o
   2   7   5      137.90      135.33     19.38 o
   3   7   5      132.23      133.47     14.40 o
   4   7   5       65.24       63.11     13.18 o
   5   7   5      342.23      369.84     19.32 o
   6   7   5       41.80       36.12     14.81 o
   7   7   5       66.77       69.60     15.38 o
   8   7   5      179.30      178.08     19.32 o
   9   7   5        4.38       11.74     21.89 o
  10   7   5        1.83      -12.35     21.64 o
  11   7   5        1.31      -12.31     19.16 o
  12   7   5       15.75        6.26     23.86 o
  13   7   5        7.38       21.09     28.70 o
  14   7   5       17.47       -4.35     23.71 o
  15   7   5       18.32        0.75     23.83 o
  16   7   5       17.63        5.12     30.43 o
 -16   8   5       25.86       57.68     39.81 o
 -15   8   5        3.38       15.63     29.34 o
 -14   8   5       23.44       38.76     48.50 o
 -13   8   5       18.39       65.80     21.16 o
 -12   8   5       16.48       48.20     21.91 o
 -11   8   5        5.05       33.22     21.94 o
 -10   8   5      364.10      359.45     24.69 o
  -9   8   5      108.66      123.11     21.90 o
  -8   8   5        0.02       -6.18     21.12 o
  -7   8   5       38.34       53.59     15.26 o
  -6   8   5       16.62       13.18     13.40 o
  -5   8   5       11.94       59.65     19.74 o
  -4   8   5       89.00       88.71     12.16 o
  -3   8   5        3.52        5.67     12.16 o
  -2   8   5      203.77      220.55     13.51 o
  -1   8   5       96.06       97.01     12.02 o
   0   8   5       10.61       22.74     18.05 o
   1   8   5      191.93      180.71     19.39 o
   2   8   5      311.38      287.73     15.30 o
   3   8   5      208.64      194.66     33.71 o
   4   8   5      609.92      608.35     29.40 o
   5   8   5      103.25      107.72     17.41 o
   6   8   5       19.07       30.78     18.45 o
   7   8   5      707.14      638.77     36.70 o
   8   8   5      776.48      746.31     28.56 o
   9   8   5        0.02        8.08     18.92 o
  10   8   5      110.43      124.69     22.80 o
  11   8   5       45.04       44.32     22.63 o
  12   8   5       21.02       25.55     25.23 o
  13   8   5        2.94       -0.10     22.41 o
  14   8   5        9.12       -5.25     25.11 o
  15   8   5       13.64        9.82     34.74 o
  16   8   5        0.10       21.55     45.07 o
 -15   9   5        0.66      120.90     48.39 o
 -14   9   5        0.00       30.80     39.77 o
 -13   9   5       26.04       12.51     24.08 o
 -12   9   5       54.10       84.47     28.48 o
 -11   9   5       12.67       35.71     23.20 o
 -10   9   5      102.17      184.93     39.30 o
  -9   9   5      142.37      151.25     23.20 o
  -8   9   5      208.26      175.59     27.95 o
  -7   9   5      425.62      442.58     32.53 o
  -6   9   5       64.43       58.16     18.96 o
  -5   9   5       48.47       72.93     21.14 o
  -4   9   5        0.06      -17.58     17.58 o
  -3   9   5        0.06       -6.59     26.07 o
  -2   9   5     1697.17     1711.36     52.14 o
  -1   9   5     1828.79     1968.00     55.87 o
   0   9   5      588.85      617.19     37.70 o
   1   9   5      949.35     1088.53     40.59 o
   2   9   5       90.47      126.28     18.56 o
   3   9   5        1.31       23.05     14.94 o
   4   9   5       21.50       87.21     27.98 o
   5   9   5      371.05      325.43     22.02 o
   6   9   5      698.68      658.19     28.17 o
   7   9   5       82.61       58.02     17.47 o
   8   9   5        0.12        8.60     22.00 o
   9   9   5        2.57      -23.55     23.55 o
  10   9   5        4.95      -23.57     27.33 o
  11   9   5       15.15       -7.38     27.79 o
  12   9   5       23.07       85.70     30.92 o
  13   9   5        5.45       14.38     31.62 o
  14   9   5        6.12       11.15     39.91 o
 -13  10   5       22.74        6.54     27.85 o
 -12  10   5       33.53       22.20     31.11 o
 -11  10   5        4.14      -32.46     32.46 o
 -10  10   5      355.01      290.54     30.47 o
  -9  10   5      607.51      591.98     34.10 o
  -8  10   5      142.31      125.85     42.94 o
  -7  10   5        1.59       34.63     33.00 o
  -6  10   5      334.21      336.61     35.99 o
  -5  10   5        0.07        8.51     21.92 o
  -4  10   5       18.02       16.34     19.76 o
  -3  10   5      390.30      399.84     30.06 o
  -2  10   5     2570.27     2697.32     72.29 o
  -1  10   5     1234.22     1445.42     76.94 o
   0  10   5     2959.22     2847.36     76.15 o
   1  10   5     3488.32     3492.39    160.81 o
   2  10   5       26.78      292.32     48.22 o
   3  10   5       11.35       11.34     20.88 o
   4  10   5       35.71       34.34     21.69 o
   5  10   5        0.00        7.35     20.17 o
   6  10   5      177.03      172.27     23.88 o
   7  10   5      588.50      480.82     34.02 o
   8  10   5      165.79      144.16     36.20 o
   9  10   5      553.44      482.84     33.43 o
  10  10   5      156.48      143.72     45.21 o
  11  10   5        3.43        9.26     38.64 o
  12  10   5       23.76      -17.46     28.36 o
  13  10   5       24.83       52.78     38.20 o
 -12  11   5        0.01       -2.64     56.92 o
 -11  11   5        1.00      -12.88     35.58 o
 -10  11   5       59.79       -4.78     35.25 o
  -9  11   5       64.20      128.36     26.09 o
  -8  11   5      163.65      122.88     33.35 o
  -7  11   5      373.24      359.13     35.86 o
  -6  11   5       36.87        2.25     29.30 o
  -5  11   5      106.02       98.33     30.75 o
  -4  11   5        1.98        4.70     23.09 o
  -3  11   5      370.49      404.06     38.66 o
  -2  11   5     1265.29     1252.12     47.58 o
  -1  11   5      643.71      674.08     38.84 o
   0  11   5        4.36       27.38     22.47 o
   1  11   5      285.15      303.77     27.76 o
   2  11   5        0.72      -19.79     26.20 o
   3  11   5      117.50      130.85     27.80 o
   4  11   5       40.08       68.21     27.95 o
   5  11   5        4.68       31.67     27.89 o
   6  11   5        5.18        8.65     22.08 o
   7  11   5       29.37       -0.66     43.31 o
   8  11   5       19.48       10.56     32.49 o
   9  11   5      266.60      220.66     31.65 o
  10  11   5        0.52      -32.11     32.11 o
  11  11   5       70.50       48.46     47.61 o
  12  11   5       23.01       35.89     39.03 o
 -10  12   5       27.51      -24.10     43.62 o
  -9  12   5       21.35       40.04     57.86 o
  -8  12   5        7.80      -22.00     28.93 o
  -7  12   5        3.17      -18.84     32.94 o
  -6  12   5       48.51      107.34     33.21 o
  -5  12   5       72.10       35.91     33.70 o
  -4  12   5        0.62      -31.23     31.23 o
  -3  12   5        7.45       15.02     24.73 o
  -2  12   5       24.31       57.68     29.57 o
  -1  12   5        0.73       41.00     27.63 o
   0  12   5       82.67       12.08     27.05 o
   1  12   5        5.21      -10.39     24.03 o
   2  12   5       32.95       20.28     31.09 o
   3  12   5       16.58       44.42     28.98 o
   4  12   5      183.22      251.25     39.42 o
   5  12   5        0.23      -21.79     29.70 o
   6  12   5        2.29      -18.83     33.83 o
   7  12   5        1.21       -0.99     40.20 o
   8  12   5        8.88       39.65     32.50 o
   9  12   5        0.87       23.22     30.83 o
  -7  13   5        0.26       42.97     32.13 o
  -6  13   5        8.30       65.87     37.33 o
  -5  13   5        0.43       36.58     44.84 o
  -4  13   5        9.85      -21.11     36.96 o
  -3  13   5       16.26       -9.03     32.41 o
  -2  13   5      258.92      289.62     35.03 o
  -1  13   5        5.61       47.11     53.98 o
   0  13   5       15.00       42.41     30.15 o
   1  13   5       39.87       22.45     34.97 o
   2  13   5       15.54       -3.64     25.50 o
   3  13   5        2.85      -25.86     25.86 o
   4  13   5       14.35       20.65     26.42 o
   5  13   5       16.91       48.25     32.68 o
   6  13   5       25.03      102.19     39.57 o
   7  13   5       37.04       65.87     28.70 o
 -19   0   6        7.58      157.47     86.75 o
 -18   0   6       28.02      -15.29     78.30 o
 -17   0   6      309.81      261.87     85.63 o
 -16   0   6        2.69       86.01     73.21 o
 -15   0   6      227.84      234.16     71.22 o
 -14   0   6       12.41        0.68     43.43 o
 -13   0   6      415.04      391.91     42.15 o
 -12   0   6       12.25      -58.66     58.66 o
 -11   0   6       27.79       -0.56     37.30 o
 -10   0   6     1538.33     1499.21     70.44 o
  -9   0   6     6337.67     6365.68    212.73 o
  -8   0   6     2067.44     2015.81    126.65 o
  -7   0   6     1715.82     1957.96    165.18 o
  -6   0   6       21.82       16.78     29.08 o
  -5   0   6       31.16       41.57      7.55 o
  -4   0   6     2220.63     2247.41     55.96 o
  -3   0   6      848.67      898.32     27.16 o
  -2   0   6     1898.65     1877.14     43.50 o
  -1   0   6     1231.48     1276.28     61.11 o
   0   0   6      539.66      527.04     40.65 o
   1   0   6      398.21      372.89     20.04 o
   2   0   6     5092.78     4985.24    107.56 o
   3   0   6      366.58      395.88     33.62 o
   4   0   6      189.27      181.44     41.87 o
   5   0   6      273.14      265.48     19.17 o
   6   0   6     2907.17     3111.28    115.39 o
   7   0   6     4034.92     4171.14    114.56 o
   8   0   6     6601.09     7349.32    228.61 o
   9   0   6     1617.65     1832.52     67.08 o
  10   0   6       53.20       69.16     38.53 o
  11   0   6       12.84        6.43     45.28 o
  12   0   6      290.78      276.64     44.77 o
  13   0   6      412.41      356.41     39.63 o
  14   0   6      267.58      257.16     44.38 o
  15   0   6       93.19       76.03     43.04 o
  16   0   6      361.69      462.50     67.49 o
  17   0   6      185.36      194.24     43.99 o
  18   0   6       49.78       36.76     49.86 o
  19   0   6        6.05      -39.46     81.59 o
 -19   1   6       10.86       98.04    106.14 o
 -18   1   6       78.93       59.83     51.63 o
 -17   1   6       34.85      114.10     77.56 o
 -16   1   6        2.82       15.95     99.55 o
 -15   1   6        0.42       96.18     37.79 o
 -14   1   6      147.86      273.43     72.34 o
 -13   1   6        1.26       41.52     27.73 o
 -12   1   6      698.66      635.55     40.36 o
 -11   1   6      287.49      323.26     27.36 o
 -10   1   6      373.89      381.00     28.16 o
  -9   1   6       71.96       82.93     23.49 o
  -8   1   6     1535.88     1550.66     48.80 o
  -7   1   6      197.98      202.77      7.84 o
  -6   1   6      283.03      307.88     10.96 o
  -5   1   6     1032.34     1019.84     26.37 o
  -4   1   6      308.99      269.44      8.35 o
  -3   1   6        2.62       -6.89      6.89 o
  -2   1   6      148.90      156.93      9.63 o
  -1   1   6     4221.67     4205.49     68.31 o
   0   1   6     4114.76     4277.87     96.00 o
   1   1   6      492.91      556.12     21.01 o
   2   1   6     1276.04     1153.37     28.95 o
   3   1   6        4.66       45.15     13.93 o
   4   1   6       31.91       46.42     10.89 o
   5   1   6      133.94      135.27     13.25 o
   6   1   6     1175.09     1235.72     31.52 o
   7   1   6     1181.05     1161.66     38.69 o
   8   1   6      350.81      354.24     23.74 o
   9   1   6      228.31      255.94     34.26 o
  10   1   6       60.20      140.86     38.02 o
  11   1   6      187.33      255.50     35.72 o
  12   1   6       17.86       11.87     36.79 o
  13   1   6      325.13      350.58     26.50 o
  14   1   6       79.61       76.27     23.10 o
  15   1   6      151.19      196.33     25.87 o
  16   1   6      502.30      511.37     37.16 o
  17   1   6        6.18        1.07     23.70 o
  18   1   6       33.02       -1.20     29.86 o
  19   1   6       23.46       25.62     36.67 o
 -19   2   6        6.69      -22.37     61.27 o
 -18   2   6       24.25       89.36     77.18 o
 -17   2   6        0.00      -54.11     54.11 o
 -16   2   6      126.55      185.69     44.07 o
 -15   2   6        2.28        3.13     37.56 o
 -14   2   6      151.43      139.29     40.69 o
 -13   2   6      272.03      232.00     18.02 o
 -12   2   6        0.79       40.78     33.38 o
 -11   2   6     1009.55      886.24     24.21 o
 -10   2   6       84.68       88.75      6.98 o
  -9   2   6      331.82      309.62     12.18 o
  -8   2   6      148.05      160.01      9.47 o
  -7   2   6      460.71      423.97     14.15 o
  -6   2   6      381.40      390.61     13.42 o
  -5   2   6     2001.99     1955.30     29.82 o
  -4   2   6       65.07       84.74      7.17 o
  -3   2   6        1.34       14.39      6.26 o
  -2   2   6     2164.15     2086.67     32.44 o
  -1   2   6      265.50      287.71     16.55 o
   0   2   6        0.25       -4.84      8.29 o
   1   2   6       11.70        3.47     11.81 o
   2   2   6     2959.47     2885.12     44.84 o
   3   2   6      512.53      479.24     18.99 o
   4   2   6      879.86      918.61     24.98 o
   5   2   6       19.75        8.62     20.48 o
   6   2   6      574.84      582.79     22.32 o
   7   2   6       76.55       87.32     27.00 o
   8   2   6      101.78      105.47     20.73 o
   9   2   6       11.68       27.48     16.92 o
  10   2   6      665.97      595.15     29.23 o
  11   2   6       48.89      106.54     43.04 o
  12   2   6      527.23      610.57     31.33 o
  13   2   6       51.00       56.10     24.85 o
  14   2   6       72.07       35.89     30.83 o
  15   2   6      132.97      127.15     57.01 o
  16   2   6       25.05       26.11     23.21 o
  17   2   6        6.58       42.86     26.60 o
  18   2   6        5.09       44.84     42.20 o
 -18   3   6       42.25       -4.02     47.14 o
 -17   3   6        3.27        3.42     41.88 o
 -16   3   6       17.34       87.06     36.54 o
 -15   3   6      127.05      165.17     22.96 o
 -14   3   6      115.51      187.01     38.87 o
 -13   3   6       22.71       63.18     29.05 o
 -12   3   6       26.55       28.50     16.23 o
 -11   3   6       34.28       81.83     24.24 o
 -10   3   6      130.93      126.01     10.92 o
  -9   3   6      211.60      209.63     12.65 o
  -8   3   6       37.24       39.52      8.77 o
  -7   3   6        0.26       -3.81      8.75 o
  -6   3   6      181.95      191.21      6.08 o
  -5   3   6      470.80      481.45     10.95 o
  -4   3   6       57.26       42.65      7.97 o
  -3   3   6      681.40      671.61     13.19 o
  -2   3   6     1459.07     1498.87     23.73 o
  -1   3   6       35.10       67.00     20.66 o
   0   3   6      163.47      154.16     10.23 o
   1   3   6      790.42      813.35     18.97 o
   2   3   6      830.99      760.35     19.19 o
   3   3   6     1905.06     1888.98     35.80 o
   4   3   6     3720.60     3706.80     69.70 o
   5   3   6      261.01      265.55     17.47 o
   6   3   6      212.22      195.93     14.23 o
   7   3   6       80.05      101.15     16.90 o
   8   3   6      148.65      132.91     23.21 o
   9   3   6      123.86      103.84     18.30 o
  10   3   6      377.45      370.27     23.63 o
  11   3   6       25.11       45.46     31.03 o
  12   3   6       60.35       78.83     29.25 o
  13   3   6      200.02      201.24     35.90 o
  14   3   6       32.94      -11.98     41.28 o
  15   3   6       96.02      105.80     37.35 o
  16   3   6       22.75       25.39     44.74 o
  17   3   6        2.06       -6.97     31.57 o
  18   3   6       17.80       31.94     62.45 o
 -18   4   6        8.42       38.85     62.83 o
 -17   4   6        0.00       37.46     40.88 o
 -16   4   6       22.74       39.44     21.82 o
 -15   4   6       33.78       20.53     38.27 o
 -14   4   6        3.89       78.86     39.74 o
 -13   4   6     1425.37     1403.81     48.40 o
 -12   4   6      188.79      205.23     25.88 o
 -11   4   6      888.72      844.39     36.03 o
 -10   4   6       37.70       56.89     22.74 o
  -9   4   6        0.05        8.08     10.60 o
  -8   4   6        9.55       -6.32     10.90 o
  -7   4   6      825.25      783.39     17.17 o
  -6   4   6      185.45      174.28      9.29 o
  -5   4   6        2.97       -6.56      6.56 o
  -4   4   6      147.72      150.96      8.04 o
  -3   4   6        2.92        0.05      7.02 o
  -2   4   6       10.28       16.04      7.18 o
  -1   4   6      122.04      110.14      9.18 o
   0   4   6      349.69      355.79     12.49 o
   1   4   6      158.63      150.08     11.13 o
   2   4   6     3338.13     3240.58     61.34 o
   3   4   6      153.19      151.38     22.82 o
   4   4   6        6.02       10.44     10.66 o
   5   4   6     2312.95     2353.98     48.77 o
   6   4   6        0.21      -12.02     12.02 o
   7   4   6       66.14       82.66     20.56 o
   8   4   6       89.74      148.28     22.39 o
   9   4   6        0.07       -2.55     16.88 o
  10   4   6      628.21      604.68     28.49 o
  11   4   6     2886.27     2824.71     69.52 o
  12   4   6       57.77       43.19     24.90 o
  13   4   6      296.22      304.12     29.75 o
  14   4   6      103.40       69.28     45.62 o
  15   4   6        6.45      -20.89     20.89 o
  16   4   6       99.12       51.37     28.35 o
  17   4   6       25.55       59.67     32.23 o
  18   4   6        3.34       -6.59    146.91 o
 -17   5   6       18.32       48.67     60.12 o
 -16   5   6       11.21       45.35     23.15 o
 -15   5   6        3.88        4.80     45.77 o
 -14   5   6     1065.11      994.76     44.11 o
 -13   5   6      115.68      216.59     26.24 o
 -12   5   6        0.55      -22.82     22.82 o
 -11   5   6      373.50      401.41     31.67 o
 -10   5   6        3.52       17.01     17.31 o
  -9   5   6      902.12      845.37     17.13 o
  -8   5   6        2.20        1.46      9.99 o
  -7   5   6      142.72      129.31     11.06 o
  -6   5   6       16.01        4.17      7.44 o
  -5   5   6     2763.03     2832.72     46.46 o
  -4   5   6     1689.81     1641.77     29.62 o
  -3   5   6      570.52      546.60     17.72 o
  -2   5   6      326.16      363.76     15.23 o
  -1   5   6       75.68       85.44      9.97 o
   0   5   6        0.05       -1.69      9.30 o
   1   5   6       73.71       66.41     10.23 o
   2   5   6      438.35      412.14     20.72 o
   3   5   6     7161.10     7247.53    140.18 o
   4   5   6      209.95      192.54     46.40 o
   5   5   6        5.78       28.54     15.62 o
   6   5   6      288.49      252.58     18.66 o
   7   5   6      210.78      190.55     22.65 o
   8   5   6       29.61       25.25     12.18 o
   9   5   6       70.48       95.21     15.76 o
  10   5   6       41.19       22.86     20.04 o
  11   5   6     1637.41     1690.18     50.50 o
  12   5   6        0.30        8.17     25.57 o
  13   5   6      889.73      867.29     38.59 o
  14   5   6      370.24      340.34     31.35 o
  15   5   6      205.07      233.31     46.90 o
  16   5   6       42.53       21.57     26.93 o
  17   5   6       30.22       11.90     53.78 o
 -17   6   6        2.79       59.98     29.82 o
 -16   6   6       85.84      184.27     45.94 o
 -15   6   6        9.12       48.11     27.56 o
 -14   6   6      624.83      695.10     38.38 o
 -13   6   6       68.65       71.75     29.68 o
 -12   6   6      168.07      243.91     18.45 o
 -11   6   6       86.88      102.47     16.90 o
 -10   6   6      112.68      122.44     18.67 o
  -9   6   6      213.29      239.14     17.57 o
  -8   6   6      691.43      698.28     20.92 o
  -7   6   6       82.80       77.49     10.49 o
  -6   6   6        3.66       16.97     14.65 o
  -5   6   6       53.28       34.70      9.55 o
  -4   6   6      323.44      340.89     15.74 o
  -3   6   6      275.67      274.71     16.44 o
  -2   6   6        7.03        8.17     10.86 o
  -1   6   6      125.88      117.65     13.25 o
   0   6   6       14.64       24.23     12.59 o
   1   6   6        8.55        3.19     12.76 o
   2   6   6       61.62       76.28     18.12 o
   3   6   6      121.51      101.23     21.98 o
   4   6   6     1190.88     1246.36     57.67 o
   5   6   6      122.82      115.94     21.50 o
   6   6   6      271.51      292.83     20.78 o
   7   6   6        0.06        2.43     18.24 o
   8   6   6        0.28       -8.15     19.61 o
   9   6   6      490.68      446.34     29.34 o
  10   6   6        4.04      -20.25     20.25 o
  11   6   6      765.57      772.83     33.95 o
  12   6   6       30.80      187.13     32.68 o
  13   6   6      739.42      710.80     36.73 o
  14   6   6      199.30      186.71     30.93 o
  15   6   6       31.51        7.55     33.33 o
  16   6   6        4.82       47.34     29.68 o
  17   6   6       19.68       82.70     50.77 o
 -16   7   6        1.57       32.42     32.63 o
 -15   7   6       27.53       22.55     26.85 o
 -14   7   6       34.91      102.26     39.57 o
 -13   7   6      344.57      349.81     35.31 o
 -12   7   6       20.61      -17.48     47.82 o
 -11   7   6       23.96      147.78     45.02 o
 -10   7   6      416.07      415.32     29.49 o
  -9   7   6       22.84        2.31     17.03 o
  -8   7   6        6.53       42.30     27.81 o
  -7   7   6       55.78       59.68     15.54 o
  -6   7   6       59.35       86.36     16.84 o
  -5   7   6      351.33      343.41     16.24 o
  -4   7   6        8.98       30.09     10.83 o
  -3   7   6       73.57       62.70     15.22 o
  -2   7   6      124.21      119.58     14.23 o
  -1   7   6        1.91       18.90     12.26 o
   0   7   6     1398.43     1328.37     35.96 o
   1   7   6       10.10       50.07     19.57 o
   2   7   6      120.89      128.86     17.36 o
   3   7   6      151.28      173.60     16.94 o
   4   7   6       55.52       47.84     15.68 o
   5   7   6      471.19      464.96     22.14 o
   6   7   6      321.70      323.07     26.22 o
   7   7   6      580.93      592.89     29.23 o
   8   7   6        0.61      -17.53     17.53 o
   9   7   6        1.32       -8.58     16.05 o
  10   7   6      419.16      391.57     26.05 o
  11   7   6       14.16      -19.10     20.80 o
  12   7   6       31.57       60.42     19.66 o
  13   7   6        0.10       25.78     22.45 o
  14   7   6        3.17       -2.33     24.63 o
  15   7   6       10.74      -31.50     31.50 o
  16   7   6       23.43       59.34     36.54 o
 -15   8   6       22.83       82.71    146.10 o
 -14   8   6       55.55       53.23     27.53 o
 -13   8   6       12.81       22.31     27.53 o
 -12   8   6       35.41       25.53     37.72 o
 -11   8   6       84.14       67.86     22.63 o
 -10   8   6       19.32       31.76     20.84 o
  -9   8   6       58.19       63.66     18.75 o
  -8   8   6      172.18      179.55     25.23 o
  -7   8   6       69.27       99.47     22.83 o
  -6   8   6        1.87      -12.26     17.46 o
  -5   8   6       97.47      105.63     19.61 o
  -4   8   6        7.74       44.33     18.42 o
  -3   8   6       15.97       29.17     14.47 o
  -2   8   6        3.77        4.25     15.59 o
  -1   8   6      553.50      508.98     24.62 o
   0   8   6      141.77      207.98     32.29 o
   1   8   6      852.77      856.32     33.34 o
   2   8   6       13.89       57.12     21.35 o
   3   8   6        1.24       -7.40     21.59 o
   4   8   6      388.05      329.58     34.73 o
   5   8   6        0.13        1.17     20.40 o
   6   8   6       15.33      -18.23     18.23 o
   7   8   6      434.39      391.26     24.97 o
   8   8   6      791.25      739.86     34.91 o
   9   8   6       42.12       46.95     26.92 o
  10   8   6       42.32      140.82     41.28 o
  11   8   6       45.00       34.52     28.51 o
  12   8   6        3.56       -2.23     29.33 o
  13   8   6        1.80       -5.57     37.20 o
  14   8   6       94.43      106.74     28.84 o
  15   8   6       20.89       73.16     34.53 o
 -14   9   6        5.17      -37.23     37.23 o
 -13   9   6        5.16      -11.56     45.55 o
 -12   9   6        7.13       32.10     25.43 o
 -11   9   6      115.22       58.64     25.77 o
 -10   9   6        5.49       49.21     25.43 o
  -9   9   6        0.00       21.38     42.10 o
  -8   9   6      206.11      165.17     26.85 o
  -7   9   6      172.42      218.97     30.39 o
  -6   9   6       81.70      101.57     31.01 o
  -5   9   6        0.76       34.03     19.31 o
  -4   9   6       91.61      107.22     35.16 o
  -3   9   6       33.58       42.91     20.63 o
  -2   9   6      451.59      458.78     29.12 o
  -1   9   6        0.04       12.88     24.02 o
   0   9   6       32.62       29.11     18.99 o
   1   9   6      101.98      112.96     18.53 o
   2   9   6       21.92       18.07     19.82 o
   3   9   6        2.45        8.81     22.83 o
   4   9   6      169.58      162.13     28.77 o
   5   9   6       10.33       -2.91     18.80 o
   6   9   6       42.97       28.45     24.13 o
   7   9   6       10.67       -5.88     26.46 o
   8   9   6       62.29       76.07     28.42 o
   9   9   6      128.42      189.94     33.64 o
  10   9   6       11.69       25.67     29.24 o
  11   9   6       14.78       49.73     31.26 o
  12   9   6       77.64       92.58     30.78 o
  13   9   6        0.39       49.57     38.43 o
  14   9   6        1.89      -20.86     36.09 o
 -13  10   6      117.76       62.89     56.55 o
 -12  10   6       34.70       49.83     31.56 o
 -11  10   6      189.89      193.82     31.67 o
 -10  10   6       18.10       46.39     40.55 o
  -9  10   6       24.81       42.93     62.45 o
  -8  10   6      263.54      263.79     33.58 o
  -7  10   6       19.48       41.44     32.87 o
  -6  10   6        5.95      -27.65     27.65 o
  -5  10   6        0.57      -27.16     27.16 o
  -4  10   6       33.24       13.83     20.62 o
  -3  10   6      149.15      127.65     27.43 o
  -2  10   6        9.38       31.83     20.46 o
  -1  10   6       62.49       74.33     26.53 o
   0  10   6       93.65       80.19     23.43 o
   1  10   6       37.76       18.78     23.97 o
   2  10   6       14.66      -22.82     35.63 o
   3  10   6      108.44       46.85     25.81 o
   4  10   6        1.24       21.08     27.35 o
   5  10   6        9.84        8.40     21.93 o
   6  10   6        7.75       -0.34     19.36 o
   7  10   6       23.46       -3.23     23.78 o
   8  10   6        0.95       66.88     41.08 o
   9  10   6       20.68       59.18     27.52 o
  10  10   6        7.29       -4.57     24.45 o
  11  10   6       65.12       59.44     27.52 o
  12  10   6       10.89       -7.77     26.83 o
 -11  11   6      100.83      118.03     37.73 o
 -10  11   6       16.49       33.97     35.14 o
  -9  11   6        1.46       35.01     51.39 o
  -8  11   6        0.13       39.67     35.35 o
  -7  11   6      149.36      133.99     58.12 o
  -6  11   6       41.63       44.19     25.71 o
  -5  11   6      138.25      104.68     30.75 o
  -4  11   6        9.68        0.79     23.72 o
  -3  11   6       60.46       70.30     26.52 o
  -2  11   6      616.31      633.75     38.95 o
  -1  11   6      883.36      843.18     38.36 o
   0  11   6      439.06      455.25     39.20 o
   1  11   6      176.00      146.12     28.69 o
   2  11   6      271.78      241.18     29.87 o
   3  11   6       29.79        8.89     45.98 o
   4  11   6       41.17       85.84     28.45 o
   5  11   6        9.23       23.56     43.32 o
   6  11   6        4.15       11.27     29.89 o
   7  11   6       34.76       56.69     30.56 o
   8  11   6       36.55       77.02     37.95 o
   9  11   6       10.25       14.94     31.74 o
  10  11   6      123.19       89.49     33.26 o
  11  11   6        7.37       13.78     34.79 o
  -9  12   6        6.97       16.84     41.59 o
  -8  12   6      205.63      111.54     35.51 o
  -7  12   6        8.84       24.42     41.79 o
  -6  12   6       66.03       92.75     28.69 o
  -5  12   6       22.72      -12.77     31.96 o
  -4  12   6        3.19       28.90     31.93 o
  -3  12   6       18.10       25.63     31.60 o
  -2  12   6       13.68       35.75     31.08 o
  -1  12   6       40.84       32.92     47.34 o
   0  12   6       41.47       46.63     29.03 o
   1  12   6      395.60      457.08     39.44 o
   2  12   6       57.29      112.80     50.98 o
   3  12   6       15.08       24.82     33.21 o
   4  12   6        1.63       22.48     33.98 o
   5  12   6        7.62       19.24     35.04 o
   6  12   6        2.99       41.25     27.16 o
   7  12   6       49.78       69.89     32.82 o
   8  12   6       31.11        7.31     28.44 o
   9  12   6        0.03      -29.40     29.40 o
  -5  13   6       34.13       78.45     45.75 o
  -4  13   6        0.11       38.00     45.40 o
  -3  13   6        9.30       -1.48     29.59 o
  -2  13   6       29.03       53.62     29.53 o
  -1  13   6        1.83       36.62     37.81 o
   0  13   6       27.02       39.89     35.41 o
   1  13   6       82.06       46.09     28.55 o
   2  13   6      122.51      -17.65     65.62 o
   3  13   6       99.07      163.48     44.24 o
   4  13   6        0.26      -15.32     31.75 o
   5  13   6       63.40      145.69     42.28 o
 -18   1   7      147.05      122.55     83.52 o
 -17   1   7       10.80      -41.57     46.20 o
 -16   1   7      207.78      116.20     38.00 o
 -15   1   7       11.57       20.00     67.03 o
 -14   1   7        0.78       20.26     30.62 o
 -13   1   7       53.23       34.73     82.22 o
 -12   1   7      434.26      426.88     33.01 o
 -11   1   7        3.04      -26.31     27.00 o
 -10   1   7       15.67       39.61     35.10 o
  -9   1   7       70.03       70.71     24.76 o
  -8   1   7       14.39       -9.69     20.92 o
  -7   1   7      303.66      311.28      9.57 o
  -6   1   7       28.89       28.51      8.04 o
  -5   1   7       16.80       17.07      5.31 o
  -4   1   7       49.01       32.93      6.48 o
  -3   1   7      246.11      311.36     11.34 o
  -2   1   7     4654.80     4671.89     74.56 o
  -1   1   7      376.97      405.66     21.77 o
   0   1   7     3223.96     3167.88     58.76 o
   1   1   7      609.32      735.93     42.91 o
   2   1   7      566.27      556.14     20.46 o
   3   1   7        3.32       25.73     12.02 o
   4   1   7      699.45      647.69     20.71 o
   5   1   7      414.55      391.79     21.17 o
   6   1   7       12.41       42.88     24.26 o
   7   1   7       95.20      124.04     42.15 o
   8   1   7     1256.64     1344.51     52.95 o
   9   1   7       93.13      184.47     30.77 o
  10   1   7      124.54       79.33     35.72 o
  11   1   7       35.35       67.24     28.13 o
  12   1   7      100.92       77.86     22.48 o
  13   1   7      165.39      197.54     39.88 o
  14   1   7      370.97      387.84     31.94 o
  15   1   7      120.33       97.67     30.32 o
  16   1   7       10.64       51.65     27.22 o
  17   1   7      119.11      134.80     32.73 o
  18   1   7        4.70      183.79     54.87 o
 -18   2   7        1.61      -41.12     90.79 o
 -17   2   7       12.55       25.99     42.28 o
 -16   2   7        7.76       60.66     67.56 o
 -15   2   7       27.68        8.00     35.57 o
 -14   2   7       23.78       21.35     62.32 o
 -13   2   7       67.12      119.12     32.60 o
 -12   2   7        3.19       42.12     35.14 o
 -11   2   7      379.10      399.19     31.94 o
 -10   2   7      223.61      193.50     14.96 o
  -9   2   7       42.98       56.75      7.15 o
  -8   2   7      220.81      220.72     10.84 o
  -7   2   7        0.09       -9.89      9.89 o
  -6   2   7      116.91      107.54     10.47 o
  -5   2   7       12.22       20.05      6.95 o
  -4   2   7      579.37      623.24     14.70 o
  -3   2   7      219.93      203.27      8.75 o
  -2   2   7       77.57       95.70     10.03 o
  -1   2   7      255.41      279.53     11.07 o
   0   2   7     1410.15     1455.65     28.97 o
   1   2   7      920.30      932.19     24.01 o
   2   2   7        0.13       -7.56     11.22 o
   3   2   7      730.06      657.87     21.93 o
   4   2   7      711.31      739.11     23.32 o
   5   2   7      154.89      166.14     15.99 o
   6   2   7      148.03      191.77     17.87 o
   7   2   7       74.63       96.62     16.45 o
   8   2   7      177.64      164.12     29.61 o
   9   2   7       14.78        5.79     21.06 o
  10   2   7       68.51       67.79     26.55 o
  11   2   7        4.12       -9.13     40.56 o
  12   2   7      186.95      141.49     24.06 o
  13   2   7       55.00       37.89     28.64 o
  14   2   7      137.67      180.85     34.64 o
  15   2   7      139.36      108.63     36.31 o
  16   2   7       70.24       41.32     29.04 o
  17   2   7       30.22       25.69     33.20 o
  18   2   7        6.48      -25.55     32.86 o
 -18   3   7       25.85       61.69     61.71 o
 -17   3   7        0.35       -9.05     34.79 o
 -16   3   7       31.31       49.61     42.07 o
 -15   3   7       15.38       54.39     35.96 o
 -14   3   7       86.93       76.11     34.99 o
 -13   3   7      167.47      150.79     47.54 o
 -12   3   7       16.29       51.85     30.09 o
 -11   3   7        0.70       32.91     27.12 o
 -10   3   7      201.23      227.49     28.99 o
  -9   3   7       64.60       37.60     12.48 o
  -8   3   7       45.81       56.88     10.54 o
  -7   3   7      356.86      349.69     14.64 o
  -6   3   7       11.55        5.02      5.29 o
  -5   3   7       97.27       93.60      7.23 o
  -4   3   7      208.73      230.32      8.80 o
  -3   3   7      202.12      267.20      9.97 o
  -2   3   7       42.38       52.77      7.41 o
  -1   3   7        1.72        6.02     11.46 o
   0   3   7      258.81      323.63     18.03 o
   1   3   7     1705.55     1653.52     36.33 o
   2   3   7      244.01      241.61     16.63 o
   3   3   7      264.24      277.02     13.65 o
   4   3   7        1.44      -12.99     13.78 o
   5   3   7      875.48      856.41     28.41 o
   6   3   7       30.69       14.79      9.78 o
   7   3   7        5.20      -15.97     15.97 o
   8   3   7       21.47       41.85     14.30 o
   9   3   7       77.45      119.73     20.38 o
  10   3   7       85.76       97.46     27.13 o
  11   3   7        0.18      -20.10     20.57 o
  12   3   7      170.78      166.52     27.04 o
  13   3   7      459.98      441.82     31.30 o
  14   3   7        1.07       25.06     26.50 o
  15   3   7        4.15       38.33     31.06 o
  16   3   7       54.09       93.91     39.50 o
  17   3   7      135.20      183.26     40.47 o
  18   3   7       14.79       -6.91     76.19 o
 -17   4   7        2.48       27.39     36.17 o
 -16   4   7       40.72       41.06     42.89 o
 -15   4   7      327.93      290.78     39.71 o
 -14   4   7      134.73      106.09     38.74 o
 -13   4   7       17.42       15.22     19.63 o
 -12   4   7      463.30      513.21     33.12 o
 -11   4   7      422.14      465.72     27.40 o
 -10   4   7       54.23       84.78     35.19 o
  -9   4   7       95.14      111.15     15.92 o
  -8   4   7      173.41      188.34     13.99 o
  -7   4   7       24.92       23.21      7.67 o
  -6   4   7      166.94      162.37      9.95 o
  -5   4   7      176.65      179.94      8.33 o
  -4   4   7       57.17       66.47      8.73 o
  -3   4   7      208.98      204.83      9.83 o
  -2   4   7       66.43       76.57      9.42 o
  -1   4   7      129.44      134.33     10.47 o
   0   4   7       21.40       42.68     10.00 o
   1   4   7      584.59      564.22     17.03 o
   2   4   7      174.81      193.89     15.97 o
   3   4   7      315.60      291.20     17.48 o
   4   4   7       23.79       22.47     11.68 o
   5   4   7      883.92      866.51     28.24 o
   6   4   7        0.73       10.71     24.45 o
   7   4   7       25.24       33.58     15.18 o
   8   4   7       16.59        9.43     17.03 o
   9   4   7        1.90       15.75     20.68 o
  10   4   7      305.57      321.57     25.07 o
  11   4   7      476.71      553.99     42.19 o
  12   4   7       91.99       63.97     26.22 o
  13   4   7      105.14      102.09     26.42 o
  14   4   7       64.81       17.09     26.25 o
  15   4   7      226.58      262.75     30.53 o
  16   4   7       99.57      111.08     26.44 o
  17   4   7        1.30       22.71     41.97 o
 -17   5   7        0.01      -59.54     59.54 o
 -16   5   7       31.99       90.17     81.41 o
 -15   5   7      361.44      335.03     34.46 o
 -14   5   7     1596.89     1554.46     72.53 o
 -13   5   7      548.11      556.38     49.21 o
 -12   5   7     2272.78     2221.01     64.81 o
 -11   5   7      175.19      179.75     25.99 o
 -10   5   7      131.48      143.93     25.84 o
  -9   5   7      867.28      869.67     32.24 o
  -8   5   7       62.46       51.30      8.47 o
  -7   5   7       20.90       11.99     12.48 o
  -6   5   7        1.37       12.58      8.46 o
  -5   5   7      307.62      360.98     12.62 o
  -4   5   7        2.27       11.12      9.04 o
  -3   5   7      162.42      172.57     12.90 o
  -2   5   7        6.20       -8.37      9.46 o
  -1   5   7      195.96      154.15     12.73 o
   0   5   7       41.26       49.22     19.72 o
   1   5   7       23.50       31.47     16.95 o
   2   5   7     1326.01     1262.04     35.55 o
   3   5   7     4359.97     4493.57     92.00 o
   4   5   7      333.80      376.02     53.45 o
   5   5   7      445.61      481.59     27.30 o
   6   5   7      282.49      285.33     24.45 o
   7   5   7        4.61       32.50     15.99 o
   8   5   7        0.31      -14.59     20.57 o
   9   5   7       79.63      104.41     17.62 o
  10   5   7      295.62      323.02     25.03 o
  11   5   7        4.82        7.97     24.06 o
  12   5   7      251.25      282.86     33.33 o
  13   5   7       21.14       35.72     41.69 o
  14   5   7       17.69       46.56     33.92 o
  15   5   7      872.08      849.84     58.88 o
  16   5   7        2.45      -34.52     34.52 o
  17   5   7       15.92       32.24     34.42 o
 -16   6   7        0.94       11.56     45.99 o
 -15   6   7        0.71       37.00     26.55 o
 -14   6   7       14.94       67.62     27.16 o
 -13   6   7      745.15      731.54     38.82 o
 -12   6   7      479.37      476.17     36.77 o
 -11   6   7      735.44      726.63     41.26 o
 -10   6   7      200.43      196.85     28.55 o
  -9   6   7        0.00      -14.36     20.94 o
  -8   6   7       33.64       82.87     35.41 o
  -7   6   7     1190.22     1151.41     38.44 o
  -6   6   7      218.13      193.36     12.90 o
  -5   6   7     1203.70     1188.72     36.95 o
  -4   6   7     1160.94     1174.80     28.34 o
  -3   6   7        9.03       35.52     11.66 o
  -2   6   7        3.33        7.82     11.66 o
  -1   6   7        9.20       23.93     11.70 o
   0   6   7        5.02       -3.92     15.72 o
   1   6   7      249.12      247.72     15.32 o
   2   6   7       56.19       86.02     19.96 o
   3   6   7       36.40       27.90     18.99 o
   4   6   7      147.71      131.73     20.54 o
   5   6   7     1284.91     1177.09     34.91 o
   6   6   7       14.92       28.91     18.74 o
   7   6   7       70.65       41.03     33.71 o
   8   6   7      406.68      427.29     26.57 o
   9   6   7       42.10       50.98     21.92 o
  10   6   7      110.19       98.63     36.44 o
  11   6   7     1942.87     1913.76     53.56 o
  12   6   7      195.49      166.14     22.93 o
  13   6   7      468.89      485.82     48.68 o
  14   6   7        8.00       18.59     32.83 o
  15   6   7       18.08      -14.14     40.27 o
  16   6   7       41.02      212.74     54.08 o
 -15   7   7       11.09        7.02     33.37 o
 -14   7   7       69.36       -4.55     54.74 o
 -13   7   7        0.01       47.11     26.66 o
 -12   7   7       15.35       33.41     30.35 o
 -11   7   7        8.24       -6.61     16.68 o
 -10   7   7       55.41       48.67     26.61 o
  -9   7   7        0.78        4.23     31.58 o
  -8   7   7       38.96       94.56     16.71 o
  -7   7   7       31.67       50.05     20.03 o
  -6   7   7      249.18      225.17     19.67 o
  -5   7   7       71.23       96.05     19.17 o
  -4   7   7      185.81      185.32     18.70 o
  -3   7   7      379.20      374.76     22.56 o
  -2   7   7      178.75      199.98     17.92 o
  -1   7   7        7.35       13.40     14.03 o
   0   7   7      156.97      130.15     15.39 o
   1   7   7      745.74      698.07     31.10 o
   2   7   7        0.15       63.41     21.08 o
   3   7   7      176.68      183.43     23.18 o
   4   7   7      103.71      110.20     21.67 o
   5   7   7       77.44       60.06     22.75 o
   6   7   7       41.59       36.23     16.57 o
   7   7   7      213.69      207.36     20.10 o
   8   7   7       65.45       64.90     18.49 o
   9   7   7        6.32       -6.15     26.11 o
  10   7   7      224.05      183.07     29.64 o
  11   7   7        1.39      -14.99     29.34 o
  12   7   7      196.36      187.33     35.23 o
  13   7   7       15.07      -32.26     32.26 o
  14   7   7      137.02      131.56     34.18 o
  15   7   7       29.40       75.23     34.80 o
 -14   8   7        5.27      -15.40     31.28 o
 -13   8   7        3.92       29.99     33.88 o
 -12   8   7        3.72      -11.75     35.26 o
 -11   8   7      133.18      143.51     24.27 o
 -10   8   7       87.10      104.67     28.74 o
  -9   8   7       59.19       67.26     27.34 o
  -8   8   7       12.34      -29.20     36.59 o
  -7   8   7       92.93       85.90     24.49 o
  -6   8   7        1.71       31.28     21.59 o
  -5   8   7        7.60       30.76     23.52 o
  -4   8   7      389.77      392.54     23.33 o
  -3   8   7      326.51      402.98     26.80 o
  -2   8   7        0.03       68.89     25.28 o
  -1   8   7      165.64      174.87     17.94 o
   0   8   7      501.65      522.83     29.57 o
   1   8   7        0.30       -0.63     27.31 o
   2   8   7      258.24      236.17     30.05 o
   3   8   7      292.83      324.43     25.38 o
   4   8   7       79.00       86.62     21.19 o
   5   8   7       56.60       53.32     37.17 o
   6   8   7       38.58      105.02     26.37 o
   7   8   7       10.54       39.56     20.76 o
   8   8   7       93.02       29.29     31.23 o
   9   8   7      170.92      141.20     26.64 o
  10   8   7      244.47      214.65     31.89 o
  11   8   7       25.29       -5.79     26.94 o
  12   8   7        0.01       36.94     26.21 o
  13   8   7      151.16       55.37     65.44 o
  14   8   7        0.67       12.03     32.30 o
 -13   9   7       12.48       91.92     74.45 o
 -12   9   7        2.22      120.19     54.07 o
 -11   9   7        0.75       27.85     22.91 o
 -10   9   7        0.73       34.30     29.32 o
  -8   9   7       30.35       32.19     38.03 o
  -7   9   7      131.45      107.52     22.90 o
  -6   9   7       47.25       38.70     22.32 o
  -5   9   7      174.21      210.97     30.98 o
  -4   9   7      154.14      170.20     26.06 o
  -3   9   7       35.75       67.78     21.86 o
  -2   9   7      290.73      310.43     27.39 o
  -1   9   7       68.17      153.98     65.56 o
   0   9   7      914.04      887.81     37.76 o
   1   9   7       22.32       50.69     26.45 o
   2   9   7      160.77      150.98     24.51 o
   3   9   7       11.62       39.26     21.36 o
   4   9   7        2.93       24.36     21.29 o
   5   9   7       81.23       67.86     28.60 o
   6   9   7      924.38      910.64     39.44 o
   7   9   7       27.40       31.55     38.75 o
   8   9   7      103.52      111.20     28.87 o
   9   9   7       35.66       38.95     29.12 o
  10   9   7      180.08      171.19     30.96 o
  11   9   7       22.35       -4.33     30.53 o
  12   9   7        4.21      -19.36     30.49 o
  13   9   7        2.26        8.36     26.13 o
 -12  10   7        2.85       -2.95     41.18 o
 -11  10   7       74.79       18.77     28.53 o
 -10  10   7      235.05      283.98     33.67 o
  -9  10   7      921.54      814.96     54.00 o
  -8  10   7      296.35      295.03     39.60 o
  -7  10   7        0.47       -1.35     27.31 o
  -6  10   7       51.01       35.18     30.67 o
  -5  10   7       10.12        1.68     25.53 o
  -4  10   7       75.06       48.21     28.93 o
  -3  10   7      247.07      220.88     39.52 o
  -2  10   7     1460.32     1483.09     50.80 o
  -1  10   7     1935.43     1945.93     68.77 o
   0  10   7     1526.84     1588.16     51.19 o
   1  10   7      780.82      862.96     37.59 o
   2  10   7      162.80      200.85     28.60 o
   3  10   7       98.23       94.52     27.16 o
   4  10   7       30.59       55.27     48.06 o
   5  10   7        7.05        9.56     19.66 o
   6  10   7       48.21       35.36     26.18 o
   7  10   7       40.26       36.61     28.78 o
   8  10   7      441.03      387.15     31.58 o
   9  10   7      124.09      109.42     39.16 o
  10  10   7        0.02       13.60     30.55 o
  11  10   7        5.99       32.02     33.99 o
  12  10   7       63.35       24.38     75.31 o
 -10  11   7       71.55      106.53     38.75 o
  -9  11   7        0.38        8.62     31.03 o
  -8  11   7        0.37       74.31     66.62 o
  -7  11   7       65.54      121.06     33.10 o
  -6  11   7       89.22       37.41     28.41 o
  -5  11   7       66.34       87.61     41.04 o
  -4  11   7       15.07       13.01     33.12 o
  -3  11   7       58.21       51.85     33.32 o
  -2  11   7       23.33       18.76     52.08 o
  -1  11   7        0.01      -17.11     24.38 o
   0  11   7      541.23      565.27     38.34 o
   1  11   7      451.87      417.75     34.37 o
   2  11   7       29.44       25.16     29.63 o
   3  11   7       74.79       19.29     34.75 o
   4  11   7       43.52       60.15     28.31 o
   5  11   7      110.70      123.55     25.76 o
   6  11   7      173.24      148.21     32.15 o
   7  11   7      159.01      138.93     43.77 o
   8  11   7      146.46      105.25     38.10 o
   9  11   7      112.66      147.43     30.58 o
  10  11   7        6.72       28.74     31.66 o
  -8  12   7      260.73      288.72     62.27 o
  -7  12   7      101.55       90.06     35.99 o
  -6  12   7       37.93       47.52     29.22 o
  -5  12   7      171.31      163.62     39.21 o
  -4  12   7       76.41       86.08     42.91 o
  -3  12   7       26.59       69.15     27.39 o
  -2  12   7       54.59       76.34     34.71 o
  -1  12   7      148.15      200.47     36.07 o
   0  12   7        2.62       11.08     31.20 o
   1  12   7       77.15       64.46     29.45 o
   2  12   7        0.38      -21.90     29.19 o
   3  12   7       33.04       -6.57     30.64 o
   4  12   7       25.72       17.16     31.35 o
   5  12   7        0.16       18.57     28.01 o
   6  12   7        7.37      -26.35     26.35 o
   7  12   7       32.70       14.04     34.59 o
  -3  13   7        0.23       14.91     36.61 o
  -2  13   7        9.82       56.27     47.68 o
  -1  13   7       25.61       39.08     40.82 o
   0  13   7       60.42       32.13     41.44 o
   1  13   7        5.83      -28.97     28.97 o
   2  13   7       32.69       -4.19     30.02 o
   3  13   7        0.25      -23.80     37.35 o
 -18   0   8      309.71      353.10     94.09 o
 -17   0   8      547.54      502.74     93.22 o
 -16   0   8      230.25      199.75     61.77 o
 -15   0   8        2.79       44.77     40.27 o
 -14   0   8      109.04      123.06     39.88 o
 -13   0   8        3.03       22.06     41.51 o
 -12   0   8      524.72      538.24     51.99 o
 -11   0   8      848.94      727.23     53.75 o
 -10   0   8      833.43      912.84     60.20 o
  -9   0   8       12.89       17.12     36.24 o
  -8   0   8     2170.82     2146.91     88.93 o
  -7   0   8       83.51       98.19     37.66 o
  -6   0   8       45.76       38.82      5.97 o
  -5   0   8      505.90      513.91     17.67 o
  -4   0   8       38.66       56.76      9.24 o
  -3   0   8     2170.26     2835.17    135.03 o
  -2   0   8    27466.08    28593.00    706.35 o
  -1   0   8    18651.04    21107.24    942.47 o
   0   0   8    12998.00    14783.29    624.87 o
   1   0   8     8073.20     8926.70    255.45 o
   2   0   8      826.73     1254.66    258.95 o
   3   0   8      403.07      347.44     30.10 o
   4   0   8      698.05      707.99     36.54 o
   5   0   8      389.37      447.38     36.40 o
   6   0   8     1693.00     1689.52     69.32 o
   7   0   8      220.34      235.19     31.10 o
   8   0   8        1.81      -24.66     24.66 o
   9   0   8       21.29       52.76     27.41 o
  10   0   8      116.20      -28.34     58.17 o
  11   0   8       19.38      -20.79     36.85 o
  12   0   8       34.31       44.02     28.12 o
  13   0   8       57.45       45.79     42.19 o
  14   0   8       14.92        7.20     46.36 o
  15   0   8     3177.50     3417.37    136.58 o
  16   0   8      105.57       -0.88     58.29 o
  17   0   8       73.36       96.04     54.52 o
 -18   1   8       63.39       37.03     47.85 o
 -17   1   8        0.53       46.45     42.09 o
 -16   1   8      240.77      326.84     57.52 o
 -15   1   8       28.72       28.16     27.81 o
 -14   1   8        3.24        8.96     27.62 o
 -13   1   8        0.25        9.61     31.47 o
 -12   1   8      779.27      738.48     46.97 o
 -11   1   8     1356.19     1400.24     57.28 o
 -10   1   8      226.49      248.84     29.19 o
  -9   1   8      266.67      250.01     25.61 o
  -8   1   8       16.48        1.09     22.30 o
  -7   1   8       23.53        3.36     12.50 o
  -6   1   8       95.34       84.46      9.87 o
  -5   1   8      421.93      415.34     11.51 o
  -4   1   8      451.79      504.83     12.78 o
  -3   1   8      161.43      269.11     17.99 o
  -2   1   8     6919.39     6760.08    130.94 o
  -1   1   8     1053.07     1553.28    144.68 o
   0   1   8     3405.00     3598.70     74.90 o
   1   1   8     3356.69     3564.88     69.90 o
   2   1   8      536.23      589.92     39.07 o
   3   1   8       28.59       39.56     18.79 o
   4   1   8      680.94      680.29     45.59 o
   5   1   8      191.59      219.40     22.64 o
   6   1   8      115.97      124.34     23.33 o
   7   1   8      281.02      275.94     29.11 o
   8   1   8      650.64      658.51     34.66 o
   9   1   8        7.85       13.45     19.93 o
  10   1   8       92.01       37.17     42.57 o
  11   1   8       12.22        4.73     21.94 o
  12   1   8      137.25      161.37     29.69 o
  13   1   8       79.23       82.65     24.57 o
  14   1   8       68.88       -6.98     39.34 o
  15   1   8      100.12       54.85     30.89 o
  16   1   8      390.38      364.98     38.97 o
  17   1   8       84.99       88.00     36.04 o
 -17   2   8        0.24        9.36     38.47 o
 -16   2   8       36.30       70.13     80.17 o
 -15   2   8        0.07       38.33     50.43 o
 -14   2   8       12.89       29.84     27.61 o
 -13   2   8        5.28       -6.30     25.62 o
 -12   2   8       85.67      142.16     29.01 o
 -11   2   8       65.27      105.56     33.03 o
 -10   2   8     1153.95     1081.05     44.64 o
  -9   2   8        1.31       -7.54      7.54 o
  -8   2   8        0.28        1.23      9.45 o
  -7   2   8       17.64       16.49      7.12 o
  -6   2   8        0.00       -1.64      7.87 o
  -5   2   8      217.96      196.30      8.26 o
  -4   2   8      109.48      106.91      9.24 o
  -3   2   8       19.28       31.00     11.17 o
  -2   2   8      267.96      315.54     22.85 o
  -1   2   8      964.97     1046.28     27.75 o
   0   2   8      343.78      429.14     21.48 o
   1   2   8       82.22       90.18     15.41 o
   2   2   8       51.87       48.04     12.23 o
   3   2   8        4.73      -12.33     12.33 o
   4   2   8      300.27      325.36     17.44 o
   5   2   8      113.62      122.22     21.55 o
   6   2   8      389.91      390.45     22.38 o
   7   2   8     1037.40      983.18     33.55 o
   8   2   8       27.15       20.22     36.09 o
   9   2   8       10.26       14.92     24.58 o
  10   2   8       55.16      132.13     32.85 o
  11   2   8       38.84       54.27     26.45 o
  12   2   8       23.74      108.61     34.68 o
  13   2   8      179.58      175.70     39.93 o
  14   2   8      114.71      171.43     30.75 o
  15   2   8      245.28      286.67     31.85 o
  16   2   8       47.53       40.31     31.87 o
  17   2   8       21.11       11.28     33.64 o
 -17   3   8        4.85       30.54     44.56 o
 -16   3   8        0.53       44.21     42.33 o
 -15   3   8        8.71       17.14     40.90 o
 -14   3   8        0.16        9.98     38.68 o
 -13   3   8        0.11       42.52     30.19 o
 -12   3   8        0.23       18.00     14.22 o
 -11   3   8       45.88       36.42     15.28 o
 -10   3   8      166.03      163.39     18.83 o
  -9   3   8       45.23       51.02     15.09 o
  -8   3   8      219.54      232.99     13.07 o
  -7   3   8       53.85       36.75     17.36 o
  -6   3   8      222.31      217.56      7.74 o
  -5   3   8       31.98       39.53      8.05 o
  -4   3   8       36.01       52.97      7.37 o
  -3   3   8       79.62       85.07      9.08 o
  -2   3   8      227.70      262.95     11.19 o
  -1   3   8      807.53      836.20     21.43 o
   0   3   8      313.17      342.49     22.18 o
   1   3   8        3.23       34.22     14.38 o
   2   3   8      187.71      181.20     15.35 o
   3   3   8      161.30      139.95     16.88 o
   4   3   8       12.11       29.28     20.70 o
   5   3   8      223.77      268.13     17.86 o
   6   3   8       10.49        5.86     14.59 o
   7   3   8        0.54        8.48     15.13 o
   8   3   8      123.10      165.32     32.02 o
   9   3   8       23.00        8.05     21.09 o
  10   3   8       69.36       25.98     20.32 o
  11   3   8       62.05       34.51     23.17 o
  12   3   8        2.42       36.53     23.55 o
  13   3   8       94.26       63.70     36.13 o
  14   3   8      116.51       71.10     32.13 o
  15   3   8       10.30       42.44     40.51 o
  16   3   8       11.63       99.39     37.92 o
  17   3   8        8.72       24.52     29.93 o
 -17   4   8        4.90      -29.34     41.53 o
 -16   4   8        4.13       21.10     38.93 o
 -15   4   8       40.89      -42.01     63.39 o
 -14   4   8        0.25        6.21     44.96 o
 -13   4   8      111.76       90.16     18.33 o
 -12   4   8        0.04       28.39     20.02 o
 -11   4   8      449.02      483.20     30.59 o
 -10   4   8       63.56      193.17     43.87 o
  -9   4   8       11.35        3.07     17.63 o
  -8   4   8      108.26      183.83     25.49 o
  -7   4   8      275.86      231.53      8.92 o
  -6   4   8       26.52       27.64      9.03 o
  -5   4   8      382.19      355.53     12.17 o
  -4   4   8      475.48      471.43     17.40 o
  -3   4   8       40.23       50.83      9.49 o
  -2   4   8      147.21      161.94     11.93 o
  -1   4   8       15.03       30.41     10.92 o
   0   4   8        7.37        9.93     10.88 o
   1   4   8       12.87       10.21     12.52 o
   2   4   8      213.19      231.05     16.43 o
   3   4   8        9.36        2.78     16.40 o
   4   4   8       57.68       48.79     12.38 o
   5   4   8        0.20        1.98     14.85 o
   6   4   8        7.08        4.04     14.08 o
   7   4   8       35.99       44.42     23.91 o
   8   4   8        1.19       14.15     15.77 o
   9   4   8        1.44       19.03     18.93 o
  10   4   8       14.24       16.26     27.61 o
  11   4   8        6.37       -2.19     24.19 o
  12   4   8      252.04      243.96     44.27 o
  13   4   8      767.02      763.37     42.02 o
  14   4   8      366.43      351.61     34.05 o
  15   4   8       40.24       86.70     33.94 o
  16   4   8        3.17        0.21     30.12 o
 -16   5   8       19.87       26.19     36.38 o
 -15   5   8      175.34       68.40     51.84 o
 -14   5   8     1321.39     1210.63     45.84 o
 -13   5   8     2047.23     2034.16     63.90 o
 -12   5   8      649.75      627.76     34.06 o
 -11   5   8      102.17      175.38     28.68 o
 -10   5   8      303.17      333.39     28.34 o
  -9   5   8      379.63      355.38     43.37 o
  -8   5   8       14.01       41.57     12.32 o
  -7   5   8        3.89        7.56     13.87 o
  -6   5   8      262.43      255.35     11.46 o
  -5   5   8     1360.53     1284.07     25.51 o
  -4   5   8      140.38      147.71     11.14 o
  -3   5   8      178.19      180.27     12.42 o
  -2   5   8      175.30      209.54     12.05 o
  -1   5   8      159.88      167.76     11.97 o
   0   5   8       36.11       48.69     13.82 o
   1   5   8       24.18       42.27     13.76 o
   2   5   8        1.57       22.42     11.78 o
   3   5   8      907.97      915.45     28.56 o
   4   5   8     2822.50     2764.35     70.72 o
   5   5   8       42.42       38.43     25.87 o
   6   5   8      255.80      267.12     26.37 o
   7   5   8      173.98      195.00     33.13 o
   8   5   8      139.88      135.10     19.71 o
   9   5   8        0.48      -19.13     22.85 o
  10   5   8      731.35      717.25     34.66 o
  11   5   8      592.49      627.03     34.47 o
  12   5   8      845.55      872.66     37.53 o
  13   5   8      752.06      789.90     44.49 o
  14   5   8      246.66      209.34     33.31 o
  15   5   8       86.14       91.02     58.23 o
  16   5   8       48.88       41.64     34.89 o
 -16   6   8        8.87       61.18     71.28 o
 -15   6   8       79.18       80.38     45.08 o
 -14   6   8       10.26       11.61     24.04 o
 -13   6   8       40.41       36.35     38.95 o
 -12   6   8        1.31       10.64     26.55 o
 -11   6   8      109.24      102.81     25.87 o
 -10   6   8      259.02      315.96     33.84 o
  -9   6   8      113.00       83.55     29.95 o
  -8   6   8        2.21       70.85     27.98 o
  -7   6   8      135.48      151.67     19.88 o
  -6   6   8       14.07       33.78     15.93 o
  -5   6   8       10.16       15.79     12.39 o
  -4   6   8      491.05      473.05     17.18 o
  -3   6   8      376.25      376.76     15.78 o
  -2   6   8        1.44       28.00     14.18 o
  -1   6   8       27.11       74.21     16.88 o
   0   6   8      765.80      722.40     21.99 o
   1   6   8      493.90      543.03     21.84 o
   2   6   8       24.16       40.79     11.78 o
   3   6   8      239.23      228.25     15.42 o
   4   6   8       13.99        3.04     10.96 o
   5   6   8      344.70      312.67     22.59 o
   6   6   8      259.60      253.13     24.95 o
   7   6   8       69.63       50.10     24.99 o
   8   6   8      103.04      109.90     20.09 o
   9   6   8      249.36      226.48     27.23 o
  10   6   8     1352.36     1350.61     55.20 o
  11   6   8       46.36        2.91     28.13 o
  12   6   8       65.41      159.55     50.07 o
  13   6   8       33.98       37.22     31.82 o
  14   6   8       17.05       21.33     27.69 o
  15   6   8        2.66       61.61     60.37 o
 -15   7   8        8.61       52.62     30.28 o
 -14   7   8       40.29       35.73     30.82 o
 -13   7   8       50.21       92.07     35.54 o
 -12   7   8        3.20       41.14     50.21 o
 -11   7   8      104.19      121.80     42.01 o
 -10   7   8      141.42      154.20     20.42 o
  -9   7   8        3.85       -4.65     20.96 o
  -8   7   8      356.80      355.74     30.30 o
  -7   7   8        0.53       -8.87     21.79 o
  -6   7   8      319.71      301.41     23.35 o
  -5   7   8       16.35        2.31     24.35 o
  -4   7   8      671.71      718.89     29.85 o
  -3   7   8      268.04      269.55     23.07 o
  -2   7   8      214.57      240.35     29.98 o
  -1   7   8      167.98      187.08     17.39 o
   0   7   8      316.40      311.87     23.00 o
   1   7   8      760.69      822.54     33.13 o
   2   7   8       40.87       59.49     22.66 o
   3   7   8       13.46       34.84     22.61 o
   4   7   8      541.27      492.67     31.65 o
   5   7   8        1.48      -19.75     28.52 o
   6   7   8      715.19      695.28     33.84 o
   7   7   8      210.29      198.61     24.67 o
   8   7   8       45.20       33.37     29.71 o
   9   7   8       19.01       67.17     23.70 o
  10   7   8      210.86      205.82     36.83 o
  11   7   8       71.89      101.21     26.67 o
  12   7   8       14.65        6.27     28.54 o
  13   7   8      180.08      165.11     32.99 o
  14   7   8      104.12       97.28     32.48 o
 -14   8   8       41.93       24.49     32.37 o
 -13   8   8        0.77      164.68     72.34 o
 -12   8   8        2.94       64.15     35.47 o
 -11   8   8       11.42       77.23     48.66 o
 -10   8   8        0.58      -29.62     29.62 o
  -9   8   8      237.49      262.07     31.55 o
  -8   8   8        1.86      -10.52     24.44 o
  -7   8   8        1.43       18.62     22.03 o
  -6   8   8        0.03       14.30     18.37 o
  -5   8   8      164.23      158.24     21.83 o
  -4   8   8        3.87       22.36     21.69 o
  -3   8   8      326.63      294.97     24.04 o
  -2   8   8      381.94      501.16     39.54 o
  -1   8   8        9.70       60.99     17.72 o
   0   8   8       28.39       35.71     26.97 o
   1   8   8       93.35       84.34     20.22 o
   2   8   8      150.04      158.27     21.84 o
   3   8   8        0.71        7.67     23.36 o
   4   8   8       21.52      -10.28     22.92 o
   5   8   8       10.69        0.67     17.50 o
   6   8   8        0.54       -3.34     25.31 o
   7   8   8      111.51      141.68     29.13 o
   8   8   8        0.03       14.78     23.51 o
   9   8   8       83.22      106.55     25.21 o
  10   8   8       77.98       23.93     21.21 o
  11   8   8        3.04       17.89     41.21 o
  12   8   8        9.11      -19.57     38.84 o
  13   8   8        0.52      -17.69     39.43 o
 -12   9   8       28.64       -4.04     77.18 o
 -11   9   8        0.57        2.35     54.94 o
 -10   9   8        9.48       31.53     26.16 o
  -9   9   8       28.65       26.31     27.53 o
  -8   9   8        0.29       -9.24     25.50 o
  -7   9   8        2.23       -1.48     24.47 o
  -6   9   8      132.45      101.53     25.27 o
  -5   9   8        1.23       -8.63     31.59 o
  -4   9   8       32.49       73.03     33.35 o
  -3   9   8       78.94      109.65     33.62 o
  -2   9   8       63.65      173.07     36.00 o
  -1   9   8      383.43      401.70     28.84 o
   0   9   8       13.91       13.07     30.95 o
   1   9   8       23.40       24.19     20.15 o
   2   9   8       21.65       26.01     21.17 o
   3   9   8       20.01       55.42     30.23 o
   4   9   8       37.29       62.20     19.65 o
   5   9   8        3.99       25.39     26.35 o
   6   9   8       16.43      -18.30     28.20 o
   7   9   8        2.41       32.76     28.98 o
   8   9   8       44.44       64.61     28.18 o
   9   9   8       59.77       97.71     30.12 o
  10   9   8       49.20       50.15     34.98 o
  11   9   8       10.88      -26.33     26.33 o
  12   9   8       29.27       46.28     34.48 o
 -11  10   8       24.38       12.61     42.51 o
 -10  10   8        0.49       22.26     68.40 o
  -9  10   8        9.81        4.71     34.28 o
  -8  10   8       64.37        5.00     32.96 o
  -7  10   8        4.94      -26.58     30.54 o
  -6  10   8        1.72        9.28     28.51 o
  -5  10   8       53.82       28.56     28.99 o
  -4  10   8        2.30       85.16     34.61 o
  -3  10   8       11.64       13.24     27.35 o
  -2  10   8       35.13       14.90     25.58 o
  -1  10   8       21.28       56.11     22.45 o
   0  10   8       10.86       30.51     32.14 o
   1  10   8       15.19       27.59     23.07 o
   2  10   8        4.88      -21.69     21.69 o
   3  10   8        0.30       59.54     31.88 o
   4  10   8       27.62       16.41     24.71 o
   5  10   8       14.21       18.31     24.69 o
   6  10   8       30.00       27.60     33.88 o
   7  10   8        5.22       40.16     24.34 o
   8  10   8        2.04       63.14     32.43 o
   9  10   8       28.02       -4.89     30.37 o
  10  10   8        0.00       19.76     28.79 o
  11  10   8       54.51       69.15     46.03 o
  -9  11   8        3.24        1.95     34.90 o
  -8  11   8      298.90      252.80     50.46 o
  -7  11   8       41.69        7.60     38.90 o
  -6  11   8        1.69      -34.30     37.57 o
  -5  11   8      110.31       98.36     34.44 o
  -4  11   8      117.53       83.77     29.19 o
  -3  11   8        4.83       39.75     32.89 o
  -2  11   8      156.25       81.21     32.77 o
  -1  11   8      172.89       86.48     41.54 o
   0  11   8      121.20      134.35     32.70 o
   1  11   8       67.37       67.53     46.62 o
   2  11   8       82.74       58.90     27.44 o
   3  11   8       19.69        6.14     20.52 o
   4  11   8       17.44      -17.73     23.94 o
   5  11   8       51.81       53.19     31.15 o
   6  11   8       28.10      -11.01     29.35 o
   7  11   8      162.86      141.86     30.29 o
   8  11   8      246.94      249.45     37.19 o
   9  11   8        9.00       35.31     36.89 o
  -6  12   8        6.06      -16.05     43.62 o
  -5  12   8       44.30      111.87     46.92 o
  -4  12   8       20.00       22.86     43.68 o
  -3  12   8       10.27       11.68     32.16 o
  -2  12   8       20.61      -29.90     29.90 o
  -1  12   8       22.04      -13.57     36.01 o
   0  12   8       45.51       12.79     42.48 o
   1  12   8        4.40      -34.60     36.83 o
   2  12   8       44.85       50.96     32.16 o
   3  12   8      110.68      127.11     40.30 o
   4  12   8       99.04       83.76     29.51 o
   5  12   8       40.13       28.90     34.77 o
   6  12   8       50.35        5.77     34.78 o
 -17   1   9        2.45       17.39     43.59 o
 -16   1   9        6.56       51.22     41.81 o
 -15   1   9        4.98       39.54     38.61 o
 -14   1   9       34.74       56.63     30.79 o
 -13   1   9       10.57       20.91     36.69 o
 -12   1   9       10.88       21.83     28.05 o
 -11   1   9      226.71      316.03     33.14 o
 -10   1   9      276.43      419.92     33.23 o
  -9   1   9        2.84       11.20     27.43 o
  -8   1   9       76.71      109.73     27.96 o
  -7   1   9        6.40       23.33     10.98 o
  -6   1   9       21.82       25.16      8.34 o
  -5   1   9        7.79        5.77      7.72 o
  -4   1   9       94.07       84.22      9.10 o
  -3   1   9        4.35       27.10     10.55 o
  -2   1   9        4.91        1.97      9.51 o
  -1   1   9      162.49      176.51     15.01 o
   0   1   9        1.23        6.13     12.89 o
   1   1   9        6.61       13.21     12.66 o
   2   1   9      311.97      301.29     17.69 o
   3   1   9       17.67       46.83     16.11 o
   4   1   9       14.43       21.60     14.22 o
   5   1   9       47.13       69.01     20.92 o
   6   1   9        5.75       20.86     16.82 o
   7   1   9        5.88       27.27     19.76 o
   8   1   9      721.72      757.93     44.27 o
   9   1   9       11.36       34.71     37.07 o
  10   1   9        0.67      -21.42     41.13 o
  11   1   9       15.91       21.43     21.58 o
  12   1   9      113.25      124.52     37.98 o
  13   1   9       54.80      114.16     32.83 o
  14   1   9        7.67       17.89     35.05 o
  15   1   9       58.59       36.69     30.86 o
  16   1   9      105.16       73.29     37.15 o
  17   1   9        0.16      -35.67     54.69 o
 -17   2   9        8.59       17.07     40.41 o
 -16   2   9        5.78       68.58     43.61 o
 -15   2   9       29.74       72.03     63.61 o
 -14   2   9        0.04       51.52     34.26 o
 -13   2   9       56.40       11.93     26.94 o
 -12   2   9       31.61       28.34     31.25 o
 -11   2   9       49.82       69.74     27.60 o
 -10   2   9        0.04      -29.21     32.00 o
  -9   2   9        1.63       49.14     26.57 o
  -8   2   9      541.91      574.73     36.74 o
  -7   2   9      358.02      339.29     14.14 o
  -6   2   9       36.01       28.41      5.36 o
  -5   2   9       25.11       10.41      7.10 o
  -4   2   9       91.52       88.45      9.05 o
  -3   2   9       27.61       29.41     11.05 o
  -2   2   9      183.35      186.20     12.45 o
  -1   2   9       23.89       36.94     20.97 o
   0   2   9      122.27      150.41     15.61 o
   1   2   9       16.48       28.07     19.77 o
   2   2   9      261.63      266.46     17.87 o
   3   2   9       29.99       27.90     23.53 o
   4   2   9      109.07       63.04     23.64 o
   5   2   9      429.32      432.55     40.06 o
   6   2   9        3.85      -20.78     20.78 o
   7   2   9        5.58       13.03     23.39 o
   8   2   9      201.80      223.47     39.36 o
   9   2   9       41.92       42.61     29.97 o
  10   2   9       22.31       66.39     37.08 o
  11   2   9        1.08      -12.94     33.04 o
  12   2   9      174.60      207.61     39.19 o
  13   2   9       40.30       35.25     29.85 o
  14   2   9        2.41      -17.79     23.98 o
  15   2   9       15.83       26.38     33.61 o
  16   2   9        2.45      -36.68     36.68 o
 -16   3   9        1.07      -41.22     41.22 o
 -15   3   9       19.43        0.42     47.64 o
 -14   3   9       35.97      108.45     36.42 o
 -13   3   9      117.81      147.47     34.61 o
 -12   3   9       10.39       16.50     29.31 o
 -11   3   9       18.62       17.18     19.96 o
 -10   3   9        9.75      -16.81     20.01 o
  -9   3   9      355.91      377.24     27.71 o
  -8   3   9       41.41       27.73     17.01 o
  -7   3   9        7.41       19.36     14.54 o
  -6   3   9      169.11      131.34      8.66 o
  -5   3   9      225.99      233.87     12.23 o
  -4   3   9      361.18      331.47     13.21 o
  -3   3   9       25.54       13.83      9.45 o
  -2   3   9       38.31       55.75     13.86 o
  -1   3   9        6.46       -1.15     12.01 o
   0   3   9      311.62      338.87     19.07 o
   1   3   9       69.11       69.62     12.82 o
   2   3   9      166.58      185.29     17.17 o
   3   3   9     1217.99     1207.40     35.17 o
   4   3   9      273.81      255.15     22.05 o
   5   3   9       44.03       35.42     14.08 o
   6   3   9      139.36      127.59     19.08 o
   7   3   9        4.33        7.83     17.61 o
   8   3   9        1.04        5.42     24.35 o
   9   3   9        0.24      -25.97     25.97 o
  10   3   9        0.07        1.08     24.49 o
  11   3   9       23.85       16.76     33.80 o
  12   3   9       74.61       18.13     29.78 o
  13   3   9       11.93       66.99     43.23 o
  14   3   9        4.43      109.42     39.39 o
  15   3   9       32.07       35.59     40.93 o
  16   3   9        3.99       34.06     42.53 o
 -16   4   9        5.43       43.98     48.82 o
 -15   4   9        9.26       28.13     36.81 o
 -14   4   9        7.99       40.88     39.79 o
 -13   4   9        2.43       18.11     40.65 o
 -12   4   9      223.75      232.83     23.02 o
 -11   4   9       12.90       49.74     19.50 o
 -10   4   9      171.56      218.44     29.29 o
  -9   4   9       66.66      165.06     31.05 o
  -8   4   9       84.80      102.85     20.68 o
  -7   4   9     1210.68     1162.94     30.70 o
  -6   4   9      281.76      300.70     16.89 o
  -5   4   9       46.16       41.77     12.89 o
  -4   4   9      157.03      161.54     12.40 o
  -3   4   9      734.42      721.14     19.74 o
  -2   4   9       48.70       97.28     17.62 o
  -1   4   9       29.15       63.59     12.06 o
   0   4   9      354.44      342.82     15.85 o
   1   4   9       73.60       96.85     16.77 o
   2   4   9       67.77       55.97     15.68 o
   3   4   9       39.83        7.05     20.96 o
   4   4   9        0.00       18.78     12.24 o
   5   4   9      640.31      658.17     25.18 o
   6   4   9      169.62      198.20     26.07 o
   7   4   9       68.36       82.14     28.89 o
   8   4   9       21.32       84.21     39.74 o
   9   4   9      215.91      217.36     26.01 o
  10   4   9      661.24      697.77     38.50 o
  11   4   9      631.77      554.43     44.32 o
  12   4   9       41.95       -8.14     26.42 o
  13   4   9      167.99      131.75     31.42 o
  14   4   9       69.60      104.21     40.50 o
  15   4   9       12.78      -18.53     28.27 o
  16   4   9       53.07       63.42     39.46 o
 -15   5   9        3.68       59.58     41.30 o
 -14   5   9       38.88       60.83     36.41 o
 -13   5   9      419.46      431.78     30.60 o
 -12   5   9      235.45      358.12     33.80 o
 -11   5   9       22.01       34.65     24.61 o
 -10   5   9        9.21       48.22     24.82 o
  -9   5   9       23.10      -15.15     40.31 o
  -8   5   9      313.56      280.53     18.29 o
  -7   5   9        4.19       20.61     19.18 o
  -6   5   9      928.02      875.90     31.48 o
  -5   5   9     1807.36     1578.34     50.49 o
  -4   5   9      331.54      358.69     17.22 o
  -3   5   9      464.06      448.42     17.23 o
  -2   5   9       44.36       33.14     12.88 o
  -1   5   9       22.32       21.39     13.15 o
   0   5   9        3.25        5.45     14.62 o
   1   5   9      544.28      526.24     21.08 o
   2   5   9       91.98      162.49     17.09 o
   3   5   9      115.42      161.54     17.33 o
   4   5   9      740.23      759.92     35.65 o
   5   5   9      302.55      276.01     23.31 o
   6   5   9        0.00       10.57     24.97 o
   7   5   9        9.24       52.87     21.67 o
   8   5   9       83.63       56.93     21.69 o
   9   5   9       13.52       43.67     27.03 o
  10   5   9     1236.19     1241.11     49.68 o
  11   5   9     1198.69     1230.15     52.29 o
  12   5   9     1735.47     1664.38     59.40 o
  13   5   9      185.35       94.42     25.36 o
  14   5   9       11.28       -1.93     39.32 o
  15   5   9      163.84      128.25     37.19 o
 -15   6   9      248.88      231.92     52.81 o
 -14   6   9      142.94      250.56     97.07 o
 -13   6   9      310.16      250.43     42.42 o
 -12   6   9      217.59      232.04     32.94 o
 -11   6   9        0.57      -15.55     29.40 o
 -10   6   9       91.18      106.56     29.77 o
  -9   6   9      274.72      294.41     22.83 o
  -8   6   9       23.09        7.90     18.26 o
  -7   6   9       25.44        6.20     23.24 o
  -6   6   9        0.52       21.57     23.83 o
  -5   6   9       53.59       56.92     17.58 o
  -4   6   9       55.25       43.67     16.14 o
  -3   6   9      283.34      290.22     20.18 o
  -2   6   9      131.81      203.49     24.68 o
  -1   6   9        6.89       49.98     13.81 o
   0   6   9      304.74      281.55     20.30 o
   1   6   9      267.35      345.59     19.84 o
   2   6   9     1513.66     1429.29     39.97 o
   3   6   9       99.71      128.81     17.19 o
   4   6   9      499.94      492.89     25.11 o
   5   6   9      536.32      487.48     38.12 o
   6   6   9      175.14      149.55     26.26 o
   7   6   9       63.86       69.97     25.09 o
   8   6   9       39.67       30.58     26.08 o
   9   6   9      152.65      121.31     30.36 o
  10   6   9      126.38      111.29     37.10 o
  11   6   9      433.12      446.91     53.17 o
  12   6   9        2.60      -13.96     32.84 o
  13   6   9      396.96      403.87     39.69 o
  14   6   9      396.29      383.03     39.63 o
 -14   7   9       29.51       40.09     30.71 o
 -13   7   9       42.51       24.73     38.16 o
 -12   7   9        9.52       13.89     34.69 o
 -11   7   9        2.12        4.93     39.21 o
 -10   7   9       91.37       71.99     34.18 o
  -9   7   9       27.64       39.09     21.12 o
  -8   7   9        3.97      -18.85     63.26 o
  -7   7   9       85.68      116.85     26.65 o
  -6   7   9      374.35      420.70     27.71 o
  -5   7   9        0.40        4.71     22.37 o
  -4   7   9      221.85      240.39     26.70 o
  -3   7   9       60.55      108.02     24.05 o
  -2   7   9      235.48      230.60     22.87 o
  -1   7   9       48.72       50.04     31.05 o
   0   7   9       31.59       23.83     21.84 o
   1   7   9      484.76      481.17     33.22 o
   2   7   9      343.86      351.58     25.95 o
   3   7   9       17.07       40.47     19.84 o
   4   7   9     1126.10     1086.86     41.37 o
   5   7   9       76.34       69.88     30.02 o
   6   7   9      174.40      150.37     41.99 o
   7   7   9       13.71       16.76     26.59 o
   8   7   9       26.55       34.62     29.35 o
   9   7   9       97.87       78.45     24.80 o
  10   7   9      254.75      187.63     32.79 o
  11   7   9       42.63       49.41     33.40 o
  12   7   9        1.29       11.45     27.54 o
  13   7   9      120.43      112.18     30.15 o
  14   7   9      118.32      -42.51     77.68 o
 -13   8   9       10.93       18.38     37.36 o
 -12   8   9       28.43       72.56     33.74 o
 -11   8   9        0.90       88.44     46.92 o
 -10   8   9       35.68       24.18     34.18 o
  -9   8   9       55.52       62.89     45.86 o
  -8   8   9       13.88       71.58     32.31 o
  -7   8   9        5.73       81.74     29.29 o
  -6   8   9      311.27      310.39     34.54 o
  -5   8   9       79.09       69.13     23.28 o
  -4   8   9       66.15        7.98     30.11 o
  -3   8   9      227.93      237.36     30.20 o
  -2   8   9      126.35      159.11     29.64 o
  -1   8   9      469.38      502.89     32.03 o
   0   8   9        0.23       25.14     32.44 o
   1   8   9        6.40       43.09     24.69 o
   2   8   9        5.98       44.82     23.79 o
   3   8   9      264.43      263.61     31.44 o
   4   8   9       38.80       54.31     29.72 o
   5   8   9      161.88      115.34     27.09 o
   6   8   9        5.23       16.41     34.31 o
   7   8   9      181.41      184.16     26.55 o
   8   8   9       40.10        6.06     24.36 o
   9   8   9      150.12       87.59     33.80 o
  10   8   9        6.11       15.67     31.00 o
  11   8   9        8.88       12.27     31.47 o
  12   8   9       24.07        7.02     30.25 o
 -11   9   9       25.57       46.79     37.15 o
 -10   9   9        5.25       30.13     41.81 o
  -9   9   9      141.94      176.96     33.89 o
  -8   9   9      193.93      204.26     33.99 o
  -7   9   9       51.18       57.66     31.83 o
  -6   9   9        1.47        4.78     32.18 o
  -5   9   9       64.02      106.38     29.50 o
  -4   9   9      120.76      141.82     31.14 o
  -3   9   9       28.90       40.80     27.03 o
  -2   9   9      779.00      856.56     68.06 o
  -1   9   9      207.97      335.10     41.16 o
   0   9   9      400.63      423.86     34.60 o
   1   9   9       55.36       85.65     28.51 o
   2   9   9      125.24      149.02     25.03 o
   3   9   9       17.83       14.51     34.40 o
   4   9   9        8.46       -1.40     27.07 o
   5   9   9       15.05       41.37     28.53 o
   6   9   9        2.45      -11.28     23.60 o
   7   9   9        0.06       20.25     38.21 o
   8   9   9       11.78       27.57     25.65 o
   9   9   9       25.14       28.54     32.34 o
  10   9   9        0.11       60.60     36.66 o
  11   9   9       16.73       62.48     35.17 o
 -10  10   9        2.72       -3.85     61.77 o
  -9  10   9       52.31        7.62     34.14 o
  -8  10   9       56.39       -3.95     29.64 o
  -7  10   9       18.59      -23.55     31.46 o
  -6  10   9       22.52       77.02     35.27 o
  -5  10   9       19.15        1.84     60.47 o
  -4  10   9       10.05       14.75     32.91 o
  -3  10   9      337.68      345.74     38.18 o
  -2  10   9      816.01      881.56     48.74 o
  -1  10   9     3333.28     3430.02    105.69 o
   0  10   9     2043.54     2256.13     79.22 o
   1  10   9      331.11      484.72     37.31 o
   2  10   9        4.80       59.24     31.48 o
   3  10   9       46.51       49.61     34.14 o
   4  10   9       34.89       44.75     31.25 o
   5  10   9       11.37       13.13     25.52 o
   6  10   9      176.79      165.91     28.09 o
   7  10   9      386.58      355.58     36.87 o
   8  10   9      258.02      245.86     30.14 o
   9  10   9      206.73      185.76     36.59 o
  -7  11   9        6.68       21.50     53.20 o
  -6  11   9       55.00      174.75     63.39 o
  -5  11   9       62.28      189.04     59.16 o
  -4  11   9      119.44       50.79     35.40 o
  -3  11   9      431.46      379.60     34.19 o
  -2  11   9      417.99      445.66     43.49 o
  -1  11   9      107.61      144.53     65.70 o
   0  11   9       17.93       61.47     36.00 o
   1  11   9       36.13       26.02     43.71 o
   2  11   9        4.78        4.94     31.84 o
   3  11   9       19.20       43.55     26.16 o
   4  11   9        0.08        6.91     32.55 o
   5  11   9        4.60      -32.31     32.31 o
   6  11   9        3.24       26.50     23.91 o
   7  11   9        1.26       22.78     35.02 o
  -3  12   9        1.60      -46.26     46.26 o
  -2  12   9        0.06       20.80     32.89 o
  -1  12   9       79.91       93.38     31.04 o
   0  12   9        2.41       44.14     28.90 o
   1  12   9       20.07        1.39     30.51 o
   2  12   9       11.86        2.37     28.65 o
   3  12   9      118.00      176.38     37.74 o
 -16   0  10       83.35      164.33     54.75 o
 -15   0  10        0.56       31.66     62.52 o
 -14   0  10       32.88      -10.88     49.07 o
 -13   0  10      153.18      226.61     51.37 o
 -12   0  10      300.69      126.52     48.35 o
 -11   0  10      318.11      282.75     67.61 o
 -10   0  10        6.67       17.36     30.79 o
  -9   0  10     4232.74     4012.68    232.04 o
  -8   0  10      679.16      610.70     53.48 o
  -7   0  10       78.89      102.13     21.38 o
  -6   0  10      221.75      163.79     62.70 o
  -5   0  10      154.43      188.92     14.02 o
  -4   0  10      277.39      279.50     17.37 o
  -3   0  10       43.35       48.14     16.30 o
  -2   0  10       12.90       89.24     21.29 o
  -1   0  10     1796.87     1844.84     65.43 o
   0   0  10       27.78      203.83     49.34 o
   1   0  10       75.84       96.37     26.35 o
   2   0  10      444.58      444.36     43.89 o
   3   0  10       98.91       82.30     54.38 o
   4   0  10      325.82      261.70     57.05 o
   5   0  10       79.51       66.27     31.17 o
   6   0  10      644.93      638.76     43.59 o
   7   0  10     4145.36     3815.00    200.35 o
   8   0  10      410.74      371.10     45.02 o
   9   0  10      227.52      204.28     40.10 o
  10   0  10      995.48      906.93     98.12 o
  11   0  10      486.68      449.98     50.20 o
  12   0  10      180.87       86.32     46.97 o
  13   0  10       72.59      126.49     47.59 o
  14   0  10       36.47       46.07     38.28 o
  15   0  10      663.35      681.01    123.91 o
  16   0  10      445.56      525.73     53.29 o
 -16   1  10       27.75       -3.03     50.16 o
 -15   1  10        1.20       -5.85     30.38 o
 -14   1  10       14.58       55.11     48.88 o
 -13   1  10        4.86        0.86     30.43 o
 -12   1  10       16.91       35.02     28.30 o
 -11   1  10      442.17      368.96     31.78 o
 -10   1  10       18.34       65.71     29.31 o
  -9   1  10     1038.14     1065.10     45.54 o
  -8   1  10        8.39        2.87     20.52 o
  -7   1  10      238.85      248.38     18.72 o
  -6   1  10        4.91       16.51     22.05 o
  -5   1  10       20.68       15.15     11.60 o
  -4   1  10       75.66       76.99     10.07 o
  -3   1  10      265.63      285.48     16.22 o
  -2   1  10      190.31      222.26     14.16 o
  -1   1  10      835.58      760.47     24.00 o
   0   1  10      447.53      534.75     20.31 o
   1   1  10      131.76      174.93     18.88 o
   2   1  10       24.53       20.64     16.87 o
   3   1  10      100.71       97.43     22.42 o
   4   1  10       10.84        3.11     19.51 o
   5   1  10      452.85      513.54     30.55 o
   6   1  10      173.73      160.48     22.55 o
   7   1  10      445.97      463.54     38.59 o
   8   1  10        0.80       15.08     30.32 o
   9   1  10      177.85      182.90     36.30 o
  10   1  10        2.96       -2.78     30.05 o
  11   1  10        8.31        5.95     33.45 o
  12   1  10       90.99      144.91     38.18 o
  13   1  10       20.24       57.96     27.61 o
  14   1  10      243.77      282.63     36.85 o
  15   1  10       32.63       14.52     43.22 o
  16   1  10        1.30       22.91     35.17 o
 -16   2  10        1.71       82.41     39.97 o
 -15   2  10       28.55       69.57     43.49 o
 -14   2  10        0.02       24.72     39.89 o
 -13   2  10        4.93       39.47     33.31 o
 -12   2  10       11.14        7.19     33.73 o
 -11   2  10       41.52       40.77     27.26 o
 -10   2  10        1.71        6.63     11.68 o
  -9   2  10      272.83      277.78     20.49 o
  -8   2  10      247.81      284.30     21.34 o
  -7   2  10       88.51      108.74     24.13 o
  -6   2  10       13.14       27.88     13.22 o
  -5   2  10      331.59      346.09     14.94 o
  -4   2  10       21.01       22.60     11.75 o
  -3   2  10      452.54      494.85     22.13 o
  -2   2  10      639.69      601.04     24.82 o
  -1   2  10      174.38      206.47     20.34 o
   0   2  10        0.49        5.90     15.93 o
   1   2  10      142.69      174.35     16.46 o
   2   2  10      290.57      281.72     19.55 o
   3   2  10        1.57       30.27     25.22 o
   4   2  10        0.74       25.68     38.81 o
   5   2  10       66.12       71.71     21.14 o
   6   2  10        1.57      -12.96     23.44 o
   7   2  10      187.63      196.63     42.66 o
   8   2  10       26.55       33.64     29.73 o
   9   2  10      260.70      291.94     25.17 o
  10   2  10       10.69       14.36     23.41 o
  11   2  10        3.46       32.27     26.40 o
  12   2  10       23.16       51.95     22.65 o
  13   2  10       54.54       91.47     39.74 o
  14   2  10        7.74       19.74     28.02 o
  15   2  10       18.94      -35.88     35.88 o
 -15   3  10      146.23      147.84     44.72 o
 -14   3  10       28.67       15.32     29.88 o
 -13   3  10        0.27        1.63     31.03 o
 -12   3  10       51.05       52.74     41.15 o
 -11   3  10        0.75       51.35     31.67 o
 -10   3  10        1.69       15.51     18.80 o
  -9   3  10       13.29       56.87     29.74 o
  -8   3  10      217.71      209.77     33.95 o
  -7   3  10      322.15      300.28     38.43 o
  -6   3  10      659.48      632.47     25.25 o
  -5   3  10      150.37      173.69     15.57 o
  -4   3  10      107.19      118.41     12.65 o
  -3   3  10        6.79        8.80     12.61 o
  -2   3  10      542.15      569.30     28.37 o
  -1   3  10       23.36       28.58     15.63 o
   0   3  10       14.24       57.92     16.50 o
   1   3  10      241.32      247.52     18.36 o
   2   3  10        0.56        4.68     14.55 o
   3   3  10       21.69       22.52     29.53 o
   4   3  10      153.21      105.38     17.89 o
   5   3  10       16.19       26.34     23.89 o
   6   3  10        0.14       -6.14     36.19 o
   7   3  10        0.72        7.62     22.32 o
   8   3  10       14.24       41.34     26.73 o
   9   3  10       28.68       61.79     33.32 o
  10   3  10       36.76       19.19     33.11 o
  11   3  10        9.02      -24.40     35.55 o
  12   3  10       50.91       60.80     53.43 o
  13   3  10       15.04      -14.91     60.14 o
  14   3  10       12.19       45.79     31.13 o
  15   3  10        4.46       49.12     29.84 o
 -15   4  10       39.49       32.31     52.29 o
 -14   4  10      212.99      258.39     82.78 o
 -13   4  10      415.15      401.97     44.01 o
 -12   4  10      203.24      251.30     36.11 o
 -11   4  10       57.91      173.33     49.05 o
 -10   4  10      150.41      166.13     23.95 o
  -9   4  10        1.20       13.94     19.27 o
  -8   4  10       12.77       -5.44     21.04 o
  -7   4  10       63.31       72.89     13.89 o
  -6   4  10      509.62      511.82     25.65 o
  -5   4  10       21.74       28.35     13.99 o
  -4   4  10        0.08        2.15     13.19 o
  -3   4  10       83.48      106.17     20.34 o
  -2   4  10       58.19       52.60     13.38 o
  -1   4  10       38.97       24.44     18.32 o
   0   4  10       86.49      106.99     15.57 o
   1   4  10       79.28       94.98     19.80 o
   2   4  10       51.88       58.85     41.42 o
   3   4  10      280.61      313.06     27.21 o
   4   4  10       74.64      103.88     23.98 o
   5   4  10      329.57      319.92     27.43 o
   6   4  10        0.28       11.97     25.18 o
   7   4  10       41.13       18.94     21.04 o
   8   4  10        9.73       83.79     36.86 o
   9   4  10       46.51       17.43     28.23 o
  10   4  10      663.60      626.69     57.64 o
  11   4  10      436.58      420.74     33.34 o
  12   4  10      111.15      151.50     36.38 o
  13   4  10       20.32        4.70     37.04 o
  14   4  10        9.30       41.51     31.79 o
  15   4  10       47.28      177.97     48.40 o
 -14   5  10      215.62      184.37     90.92 o
 -13   5  10       57.70       22.41     42.46 o
 -12   5  10       22.23       72.21     74.32 o
 -11   5  10       16.47      151.38     70.22 o
 -10   5  10       25.22       48.80     25.61 o
  -9   5  10       69.56       58.35     61.96 o
  -8   5  10      137.47       90.68     56.36 o
  -7   5  10        0.36       -1.20     24.47 o
  -6   5  10      520.22      529.85     44.68 o
  -5   5  10      871.86      860.10     32.37 o
  -4   5  10      292.10      253.71     20.33 o
  -3   5  10       49.52       36.75     15.94 o
  -2   5  10       42.28       20.62     18.25 o
  -1   5  10       21.94       15.94     18.63 o
   0   5  10        2.00       -9.03     14.81 o
   1   5  10      107.63      129.99     15.73 o
   2   5  10     1312.27     1349.75     39.52 o
   3   5  10      383.69      363.71     23.72 o
   4   5  10      119.48      106.01     26.03 o
   5   5  10      199.62      189.25     23.90 o
   6   5  10       42.54       87.42     24.42 o
   7   5  10       89.50      103.13     27.47 o
   8   5  10       36.72       14.38     23.70 o
   9   5  10        6.98      -28.91     28.91 o
  10   5  10      505.47      496.48     45.80 o
  11   5  10      296.21      311.96     61.03 o
  12   5  10      561.14      542.36     45.09 o
  13   5  10      144.88      128.95     32.22 o
  14   5  10       14.78      -12.79     44.62 o
 -14   6  10      100.53      105.27     68.73 o
 -13   6  10        0.93      109.71    152.25 o
 -12   6  10       12.19        0.00     12.43 o
 -11   6  10       27.86       33.19     33.37 o
 -10   6  10       56.54      191.90     74.20 o
  -9   6  10        8.80       77.68     32.31 o
  -8   6  10      107.11       98.81     25.23 o
  -7   6  10      125.32      134.48     27.96 o
  -6   6  10        2.77       28.14     21.81 o
  -5   6  10        0.19       11.75     24.54 o
  -4   6  10        6.94       24.00     15.68 o
  -3   6  10       61.40       53.14     17.45 o
  -2   6  10      126.84      120.86     17.52 o
  -1   6  10        4.92       43.74     18.21 o
   0   6  10      796.65      856.54     33.43 o
   1   6  10       56.89      131.23     23.61 o
   2   6  10      221.80      200.44     19.31 o
   3   6  10      117.24      126.76     25.05 o
   4   6  10        0.13      -24.79     24.79 o
   5   6  10        0.27       11.93     27.00 o
   6   6  10       59.51       14.58     26.85 o
   7   6  10       44.91       55.82     20.92 o
   8   6  10       90.61       52.36     32.27 o
   9   6  10       15.55        3.89     25.10 o
  10   6  10      159.07      184.05     29.61 o
  11   6  10       48.75       90.52     39.32 o
  12   6  10       58.21       82.56     34.52 o
  13   6  10      234.33      256.50     39.38 o
 -13   7  10      126.29       96.70     78.43 o
 -12   7  10       29.15       14.11     57.11 o
 -11   7  10      116.42       99.55     90.11 o
 -10   7  10       29.31      287.60     80.17 o
  -9   7  10        5.43       19.39     39.77 o
  -8   7  10       15.24       23.80     23.88 o
  -7   7  10       19.16       42.13     43.87 o
  -6   7  10       61.20       17.65     28.21 o
  -5   7  10       38.74       50.45     28.23 o
  -4   7  10      288.26      290.51     29.39 o
  -3   7  10      380.60      424.86     24.91 o
  -2   7  10       21.29       64.74     20.79 o
  -1   7  10      117.24      128.37     19.35 o
   0   7  10      483.42      488.80     42.27 o
   1   7  10        1.55      -23.37     23.37 o
   2   7  10        1.02      -14.08     22.77 o
   3   7  10       53.33       20.20     25.63 o
   4   7  10      411.47      412.28     32.07 o
   5   7  10       42.20        5.84     25.26 o
   6   7  10        5.68      -25.46     31.20 o
   7   7  10      369.48      341.23     33.80 o
   8   7  10       67.45       81.46     22.57 o
   9   7  10       19.72       -6.20     30.85 o
  10   7  10       72.88        8.41     31.48 o
  11   7  10        2.74      -11.60     23.09 o
  12   7  10       29.29       10.51     36.72 o
 -12   8  10        0.00       32.26     65.38 o
 -10   8  10       16.82       45.29     39.19 o
  -9   8  10       67.97      109.62     42.13 o
  -8   8  10       13.70       22.55     28.78 o
  -7   8  10        4.99      -29.33     29.33 o
  -6   8  10       14.31      -17.18     83.58 o
  -5   8  10       13.03       25.52     32.47 o
  -4   8  10       48.65       40.22     34.67 o
  -3   8  10      130.05      129.18     29.16 o
  -2   8  10       18.75       60.78     30.60 o
  -1   8  10      706.24      751.60     44.48 o
   0   8  10      109.80      207.52     32.71 o
   1   8  10      108.36       73.86     24.54 o
   2   8  10       18.36       66.08     37.22 o
   3   8  10        6.42      -14.29     27.95 o
   4   8  10       57.50       12.08     28.63 o
   5   8  10      166.21      168.38     24.92 o
   6   8  10      191.46      188.12     32.30 o
   7   8  10        4.55      -25.07     27.19 o
   8   8  10       52.25       45.82     37.83 o
   9   8  10       15.44       44.62     31.36 o
  10   8  10        1.52       20.51     35.86 o
  11   8  10       19.17      -26.47     33.14 o
 -10   9  10        5.10        4.80     91.66 o
  -9   9  10       16.95       73.95     52.82 o
  -8   9  10       28.88       70.97     44.00 o
  -7   9  10        5.72       10.33     62.27 o
  -6   9  10        1.42      -19.18     51.89 o
  -5   9  10        2.16       15.05     34.54 o
  -4   9  10       14.58       75.82     59.29 o
  -3   9  10        6.25      -31.45     31.45 o
  -2   9  10        5.10       56.14     27.71 o
  -1   9  10       19.44       43.68     61.62 o
   0   9  10      335.22      401.47     39.77 o
   1   9  10        9.98       37.46     25.39 o
   2   9  10       99.58      100.67     25.03 o
   3   9  10       30.55       46.04     27.18 o
   4   9  10        0.90        9.06     23.66 o
   5   9  10       53.78       15.49     30.49 o
   6   9  10        3.25       -0.82     31.25 o
   7   9  10      154.95       98.97     24.12 o
   8   9  10       25.47       38.94     39.69 o
   9   9  10       37.65       39.36     27.73 o
  10   9  10        0.54       50.79     36.97 o
  -8  10  10        4.91      -36.84     36.84 o
  -7  10  10        0.52       -6.15     37.76 o
  -6  10  10       48.65        8.82     51.95 o
  -5  10  10        2.10        1.50     58.91 o
  -4  10  10       13.08       -8.43     39.22 o
  -3  10  10        0.49        0.31     26.04 o
  -2  10  10       21.75       13.87     34.03 o
  -1  10  10        6.68      -10.60     44.32 o
   0  10  10        5.56      -27.90     27.90 o
   1  10  10        0.13      -11.05     34.12 o
   2  10  10       11.72      -12.15     36.88 o
   3  10  10      101.01      119.43     40.27 o
   4  10  10       30.63       36.06     27.53 o
   5  10  10        1.80      -39.03     39.03 o
   6  10  10       20.84       56.46     33.47 o
   7  10  10       38.92       27.03     24.66 o
   8  10  10       18.97      -34.59     34.59 o
  -5  11  10        0.22      -28.87     43.96 o
  -4  11  10        0.67        5.34     56.49 o
  -3  11  10      475.51      479.25     56.12 o
  -2  11  10      280.65      256.29     36.50 o
  -1  11  10      422.94      458.13     39.85 o
   0  11  10      355.15      377.67     51.23 o
   1  11  10       33.27        1.91     38.03 o
   2  11  10        6.49      -19.20     37.28 o
   3  11  10      116.14      153.85     41.68 o
   4  11  10        2.83      -27.86     37.52 o
   5  11  10        0.00      -13.01     31.86 o
 -15   1  11        3.52       60.28     36.19 o
 -14   1  11        0.18        2.41     41.98 o
 -13   1  11        1.10      -36.54     36.54 o
 -12   1  11        0.18       19.20     32.44 o
 -11   1  11        0.04        9.49     31.52 o
 -10   1  11      266.87      280.99     32.48 o
  -9   1  11       22.91       17.11     34.64 o
  -8   1  11      130.86      148.96     32.90 o
  -7   1  11       59.60       37.16     11.25 o
  -6   1  11       37.37       13.32     20.80 o
  -5   1  11      117.14      184.69     44.47 o
  -4   1  11       43.65       45.19     30.22 o
  -3   1  11      262.90      266.49     19.47 o
  -2   1  11     1189.84     1192.89     37.43 o
  -1   1  11      548.84      578.82     23.31 o
   0   1  11     1754.26     1687.07     51.66 o
   1   1  11       82.51      169.24     23.86 o
   2   1  11       56.91       89.10     19.65 o
   3   1  11       96.54      103.82     18.38 o
   4   1  11       44.78       21.90     26.88 o
   5   1  11       39.34       33.30     21.10 o
   6   1  11        1.41      -12.54     26.07 o
   7   1  11       83.77      111.26     27.94 o
   8   1  11       91.23      101.59     29.02 o
   9   1  11        0.16      -29.22     29.22 o
  10   1  11        6.21       14.07     29.20 o
  11   1  11        6.05       -9.68     30.55 o
  12   1  11        9.57       43.24     28.15 o
  13   1  11      157.93      191.37     39.80 o
  14   1  11        7.42      -39.18     39.18 o
  15   1  11        0.28        6.00     36.54 o
 -15   2  11        8.91       34.42     29.37 o
 -14   2  11        8.44       -9.00     39.62 o
 -13   2  11       10.03       48.01     45.89 o
 -12   2  11       58.63       19.04     29.90 o
 -11   2  11      129.67      136.02     42.46 o
 -10   2  11      128.66      123.98     32.98 o
  -9   2  11      729.24      682.92     29.56 o
  -8   2  11        2.75       -9.27     29.51 o
  -7   2  11       85.63       98.77     18.94 o
  -6   2  11      154.88      196.13     32.75 o
  -5   2  11      121.98      117.83     17.91 o
  -4   2  11      202.06      217.74     20.11 o
  -3   2  11      206.56      233.82     20.67 o
  -2   2  11        0.00       26.07     22.21 o
  -1   2  11     1930.37     1935.69     47.26 o
   0   2  11       41.74       95.40     20.96 o
   1   2  11       62.02      112.70     19.59 o
   2   2  11      177.36      186.98     29.51 o
   3   2  11        0.04       17.01     19.75 o
   4   2  11       24.19       59.88     24.85 o
   5   2  11       47.77       62.39     25.09 o
   6   2  11       56.97       41.72     26.82 o
   7   2  11      119.06       92.99     23.98 o
   8   2  11      149.78      199.48     35.23 o
   9   2  11        0.04       -1.30     25.82 o
  10   2  11       28.79       -2.13     30.95 o
  11   2  11       50.23       95.40     36.18 o
  12   2  11        9.55       17.38     27.17 o
  13   2  11        6.04       -8.02     33.84 o
  14   2  11       36.10        6.10     25.85 o
 -14   3  11       93.53      197.22     47.98 o
 -13   3  11      262.41      170.97     39.98 o
 -12   3  11       61.91       41.64     35.51 o
 -11   3  11       15.19       55.49     31.65 o
 -10   3  11      135.94      102.62     51.61 o
  -9   3  11       95.50       58.60     18.34 o
  -8   3  11      420.81      449.42     30.94 o
  -7   3  11      289.31      262.58     28.96 o
  -6   3  11       84.82       83.36     16.07 o
  -5   3  11       73.24      112.83     23.51 o
  -4   3  11       59.18       50.38     15.68 o
  -3   3  11      151.07      130.58     16.73 o
  -2   3  11        0.62       24.53     14.51 o
  -1   3  11      204.63      204.03     23.13 o
   0   3  11        0.00       72.62     31.38 o
   1   3  11        0.21       18.83     37.22 o
   2   3  11      499.29      506.27     33.41 o
   3   3  11      125.77      120.52     31.30 o
   4   3  11      348.90      314.31     34.59 o
   5   3  11      127.86      124.91     48.10 o
   6   3  11        7.97       -3.02     24.03 o
   7   3  11       66.23       37.27     65.12 o
   8   3  11        0.06       26.66     33.19 o
   9   3  11       30.03       46.98     26.45 o
  10   3  11        1.20        4.05     27.39 o
  11   3  11        2.98       31.36     31.42 o
  12   3  11       53.65       44.68     27.19 o
  13   3  11       34.57       91.48     32.78 o
  14   3  11       28.92       82.39     42.19 o
 -14   4  11        1.69       48.52     58.10 o
 -13   4  11        8.82       72.84     60.55 o
 -12   4  11       56.00       70.37     36.58 o
 -11   4  11        0.00      -21.25     44.84 o
 -10   4  11        1.78       10.16     43.54 o
  -9   4  11       91.56      117.70     22.82 o
  -8   4  11       58.45       88.01     26.89 o
  -7   4  11      123.62      107.19     17.92 o
  -6   4  11      175.19      208.73     33.56 o
  -5   4  11       13.26      -10.18     21.16 o
  -4   4  11        0.31       36.68     25.69 o
  -3   4  11      134.63      159.82     24.87 o
  -2   4  11       17.00       12.10     32.38 o
  -1   4  11       14.25       48.23     15.51 o
   0   4  11       27.62      157.17     28.79 o
   1   4  11     1339.24     1207.32     41.81 o
   2   4  11      433.31      473.82     41.57 o
   3   4  11      477.83      472.23     30.08 o
   4   4  11       93.77       46.13     32.73 o
   5   4  11       56.91       96.57     32.20 o
   6   4  11       62.50       51.83     23.27 o
   7   4  11       64.57      101.56     31.94 o
   8   4  11       49.41       68.38     28.14 o
   9   4  11        0.72      -14.98     25.34 o
  10   4  11        2.84       82.73     38.35 o
  11   4  11       23.08       10.75     42.43 o
  12   4  11        1.49      -24.54     36.14 o
  13   4  11        0.18      -17.64     35.03 o
  14   4  11        2.31       11.69     17.72 o
 -13   5  11     1113.92     1255.90    116.33 o
 -12   5  11      230.06      179.47     60.40 o
 -11   5  11        8.86      117.45     59.66 o
 -10   5  11        5.81        1.83     23.12 o
  -9   5  11        5.96       -2.48     23.51 o
  -8   5  11       43.41      100.92     37.53 o
  -7   5  11       87.96       60.41     28.13 o
  -6   5  11       13.45       -2.35     44.41 o
  -5   5  11        1.01       -3.36     42.33 o
  -4   5  11       11.19       -5.72     11.50 o
  -3   5  11        0.07       -6.17     19.98 o
  -2   5  11        3.57       32.43     20.17 o
  -1   5  11      149.45      150.73     23.78 o
   0   5  11       72.06       91.18     51.28 o
   1   5  11      361.03      348.08     23.78 o
   2   5  11        1.05      -14.92     22.83 o
   3   5  11      882.46      817.59     32.88 o
   4   5  11     1038.81     1098.46     45.18 o
   5   5  11      172.22      129.73     35.96 o
   6   5  11       23.20       10.44     22.56 o
   7   5  11        6.43       29.91     28.22 o
   8   5  11       14.61        2.85     29.28 o
   9   5  11      208.72      107.25     37.72 o
  10   5  11      112.26       11.86     31.81 o
  11   5  11        1.35      -33.46     33.46 o
  12   5  11        1.70      -42.53     42.53 o
  13   5  11       93.01       47.53     50.97 o
 -12   6  11      346.50      362.42     91.23 o
 -11   6  11       76.78       52.50     31.82 o
 -10   6  11        0.57       -2.79     38.28 o
  -9   6  11        2.39       36.79     35.05 o
  -8   6  11       12.52       61.49     30.60 o
  -7   6  11      225.90      222.95     26.49 o
  -6   6  11      297.79      272.33     26.91 o
  -5   6  11      144.49      190.38     34.47 o
  -4   6  11       28.48       29.70     24.64 o
  -3   6  11       15.51       22.04     20.70 o
  -2   6  11        0.69       -3.79     24.99 o
  -1   6  11       14.91       22.84     17.79 o
   0   6  11        2.89       13.97     16.32 o
   1   6  11      147.82      137.60     19.85 o
   2   6  11       75.58       60.01     23.55 o
   3   6  11      594.86      614.74     33.24 o
   4   6  11       50.25       49.81     33.24 o
   5   6  11       53.39       37.24     27.01 o
   6   6  11        3.07       -2.42     31.04 o
   7   6  11      142.44      113.19     31.62 o
   8   6  11       19.31       42.86     36.79 o
   9   6  11      532.95      476.70     39.95 o
  10   6  11      203.47      192.34     31.70 o
  11   6  11      521.76      539.53     46.39 o
  12   6  11      527.80      454.40     60.14 o
 -11   7  11       11.02       -6.01     57.61 o
 -10   7  11        2.44      -25.40     75.38 o
  -9   7  11        1.49       59.04     43.87 o
  -8   7  11        0.27       -4.72     37.66 o
  -7   7  11        3.07       23.07     27.50 o
  -6   7  11       44.16       85.23     30.56 o
  -5   7  11        2.11        0.88     29.65 o
  -4   7  11      111.95      114.11     32.93 o
  -3   7  11       86.32       62.39     47.85 o
  -2   7  11        0.01        4.59     25.06 o
  -1   7  11        4.22       -5.97     30.26 o
   0   7  11       11.94       14.02     39.98 o
   1   7  11        8.38      -14.51     29.06 o
   2   7  11       11.18       -1.88     26.19 o
   3   7  11      179.50      151.46     35.07 o
   4   7  11       12.95        6.44     25.76 o
   5   7  11       71.81      151.39     39.72 o
   6   7  11       12.63       51.43     24.61 o
   7   7  11       13.84      -29.04     29.04 o
   8   7  11       14.49       66.85     34.67 o
   9   7  11        0.00       17.46     32.78 o
  10   7  11       36.35      -18.96     33.91 o
  11   7  11        0.70      -30.36     30.36 o
 -10   8  11        2.44        7.51     49.47 o
  -9   8  11       19.25       27.22     46.73 o
  -8   8  11        0.24       14.54     38.40 o
  -7   8  11        5.81        1.93     91.16 o
  -6   8  11        1.49        9.84     35.86 o
  -5   8  11       99.31      154.82     78.92 o
  -4   8  11        6.69      -32.36     32.36 o
  -3   8  11       46.08       18.82     35.45 o
  -2   8  11       63.91       58.66     31.49 o
  -1   8  11        0.78       36.89     51.06 o
   0   8  11      123.52       80.78     29.51 o
   1   8  11      122.37       98.23     34.99 o
   2   8  11        9.33       45.19     35.18 o
   3   8  11       54.52       75.06     31.11 o
   4   8  11       16.25       28.01     30.41 o
   5   8  11       35.72       30.23     29.27 o
   6   8  11      132.24      129.22     36.82 o
   7   8  11      162.27      144.80     32.20 o
   8   8  11       45.06       47.46     31.81 o
   9   8  11       41.35       17.95     28.16 o
  10   8  11       19.34       63.52     49.84 o
  -8   9  11      122.72      193.89     54.07 o
  -7   9  11       76.73      115.67     35.07 o
  -6   9  11        0.65       48.78     31.24 o
  -5   9  11        1.67      -34.38     34.38 o
  -4   9  11        2.56      -15.87     38.16 o
  -3   9  11      134.44      135.31     37.38 o
  -2   9  11        5.76       27.14     32.93 o
  -1   9  11      101.54      144.20     29.22 o
   0   9  11       12.69       40.88     32.48 o
   1   9  11      330.11      288.48     38.73 o
   2   9  11       18.07       -0.97     35.81 o
   3   9  11      100.41      204.04     46.39 o
   4   9  11        3.07      -19.16     31.34 o
   5   9  11      809.43      887.95     57.87 o
   6   9  11       48.07       49.20     33.33 o
   7   9  11        4.84       -2.77     55.41 o
   8   9  11       66.48      122.42     36.70 o
  -6  10  11       17.11       13.17     38.44 o
  -5  10  11       18.98       18.41     59.60 o
  -4  10  11        2.01       42.27     48.53 o
  -3  10  11      505.42      596.20     57.08 o
  -2  10  11      748.23      864.29     68.42 o
  -1  10  11      860.13     1039.88     55.34 o
   0  10  11      659.98      715.64     50.41 o
   1  10  11       16.38        5.58     42.70 o
   2  10  11      233.05      222.63     48.13 o
   3  10  11       49.66       34.89     44.98 o
   4  10  11       28.58       41.18     49.59 o
   5  10  11       53.35       23.77     29.37 o
 -14   0  12        9.46       45.01     78.74 o
 -13   0  12       27.87      -40.58     41.13 o
 -12   0  12        2.05      -40.77     40.77 o
 -11   0  12        0.02       76.70     47.19 o
 -10   0  12      264.29      203.83     62.39 o
  -9   0  12      201.22      184.04     38.41 o
  -8   0  12      161.30      129.53     44.97 o
  -7   0  12       55.18       53.53     17.68 o
  -6   0  12       68.75      127.52     57.23 o
  -5   0  12        1.27       35.05     30.08 o
  -4   0  12       55.47       89.24     35.92 o
  -3   0  12     1327.22     1176.63     79.79 o
  -2   0  12     6347.67     5841.76    264.11 o
  -1   0  12     6548.57     6388.33    413.69 o
   0   0  12     6849.24     6873.39    216.94 o
   1   0  12      159.03      353.09     67.36 o
   2   0  12      231.23      270.70     51.70 o
   3   0  12        8.71       35.95     35.24 o
   4   0  12       23.06        0.79     37.12 o
   5   0  12       16.07       71.90     42.13 o
   6   0  12        0.04       16.09     28.43 o
   7   0  12       44.13       78.92     64.51 o
   8   0  12       13.30      -37.98     42.17 o
   9   0  12       11.75       33.34     47.48 o
  10   0  12       62.92       82.72     46.68 o
  11   0  12       84.57      159.48     45.14 o
  12   0  12       60.23       28.18     35.04 o
  13   0  12        6.73       74.02     51.04 o
 -14   1  12       30.26       85.08     41.07 o
 -13   1  12        0.00      -30.11     30.11 o
 -12   1  12        0.16       51.60     32.89 o
 -11   1  12        3.79       16.58     59.74 o
 -10   1  12       60.64       26.42     29.23 o
  -9   1  12        8.77       47.22     40.54 o
  -8   1  12        3.81       21.76     14.89 o
  -7   1  12       62.19       98.18     32.16 o
  -6   1  12        0.62       24.93     16.33 o
  -5   1  12       15.73       10.03     19.95 o
  -4   1  12      100.74      148.77     48.97 o
  -3   1  12     1958.48     1932.49     75.60 o
  -2   1  12        6.77       15.50     31.62 o
  -1   1  12       24.31       78.04     28.51 o
   0   1  12      266.97      309.15     30.55 o
   1   1  12      813.95      811.25     37.06 o
   2   1  12      153.62      216.28     24.96 o
   3   1  12       35.04       65.30     22.82 o
   4   1  12       10.57      -21.98     21.98 o
   5   1  12       23.91       -4.72     27.21 o
   6   1  12      294.20      220.53     48.81 o
   7   1  12       50.88       28.21     29.20 o
   8   1  12        5.83       -3.22     27.69 o
   9   1  12        1.35       22.42     25.68 o
  10   1  12      125.69       92.38     35.89 o
  11   1  12       35.00       26.15     26.80 o
  12   1  12        4.35      -21.68     43.98 o
  13   1  12       71.37      115.29     47.50 o
 -13   2  12       17.49       88.03     39.40 o
 -12   2  12       36.49       40.58     31.15 o
 -11   2  12       21.30       64.05     49.29 o
 -10   2  12       19.77       18.24     35.09 o
  -9   2  12      112.87      194.53     37.88 o
  -8   2  12       24.37       27.94     17.78 o
  -7   2  12       15.79       42.91     19.53 o
  -6   2  12      365.70      384.11     43.52 o
  -5   2  12       32.52        2.73     24.58 o
  -4   2  12       16.09        9.20     22.14 o
  -3   2  12      120.63      197.16     78.55 o
  -2   2  12      750.85      724.67     37.14 o
  -1   2  12       60.75       52.68     22.53 o
   0   2  12       20.40       14.71     29.83 o
   1   2  12       35.89       64.17     25.74 o
   2   2  12      148.65      202.83     37.89 o
   3   2  12       37.24       26.67     35.08 o
   4   2  12        0.10        3.67     25.47 o
   5   2  12       27.56        1.76     85.76 o
   6   2  12        3.27       12.57     33.42 o
   7   2  12       18.35       27.96     26.76 o
   8   2  12       96.10      124.98     31.16 o
   9   2  12        3.59       43.93     31.27 o
  10   2  12       29.70        8.66     35.31 o
  11   2  12       22.38       -5.70     32.36 o
  12   2  12        5.59      -38.97     38.97 o
  13   2  12       18.16       51.92     38.01 o
 -13   3  12        5.97      -36.18     36.18 o
 -12   3  12       60.95      119.78     50.20 o
 -10   3  12       18.71       17.09     50.83 o
  -9   3  12        0.03        9.55     19.26 o
  -8   3  12      109.70      115.05     23.93 o
  -7   3  12        1.79      125.65     64.01 o
  -6   3  12       44.50      -24.81     24.81 o
  -5   3  12      161.52      186.54     23.84 o
  -4   3  12      176.37      104.18     38.99 o
  -3   3  12       13.90       30.73     27.97 o
  -2   3  12       19.14       32.75     23.95 o
  -1   3  12       85.53      144.04     47.35 o
   0   3  12       25.12       37.93     24.61 o
   1   3  12      117.91      143.12     25.93 o
   2   3  12      135.12      158.33     37.59 o
   3   3  12        1.18       21.50     21.75 o
   4   3  12      291.77      263.89     34.70 o
   5   3  12       26.41       75.22     31.49 o
   6   3  12       18.69      -32.31     32.31 o
   7   3  12       84.98       85.13     39.43 o
   8   3  12       38.37       38.02     25.29 o
   9   3  12      105.66      124.86     32.60 o
  10   3  12        2.62       19.85     32.80 o
  11   3  12       44.56       47.67     35.10 o
  12   3  12       12.80      105.90     36.97 o
  13   3  12       16.77       -3.84     37.16 o
 -13   4  12       20.76       55.96     57.79 o
 -12   4  12      171.23      114.36     46.44 o
 -11   4  12      114.93       77.66     50.46 o
 -10   4  12       22.80      176.61     71.22 o
  -9   4  12       85.89       94.81     46.19 o
  -8   4  12       65.96       22.19     25.10 o
  -7   4  12       17.48       50.21     33.93 o
  -6   4  12      151.94      163.71     32.10 o
  -5   4  12       32.71       44.05     31.17 o
  -4   4  12      285.74      273.49     28.07 o
  -3   4  12        5.35        9.41     25.01 o
  -2   4  12       23.17       11.17     21.82 o
  -1   4  12        3.13       14.46     23.61 o
   0   4  12       57.02       92.87     29.91 o
   1   4  12      225.86      260.03     41.36 o
   2   4  12      109.03      123.33     30.76 o
   3   4  12      184.30       75.65     46.55 o
   4   4  12      229.60      268.19     37.02 o
   5   4  12      176.17      170.53     35.71 o
   6   4  12        1.22      -14.87     25.99 o
   7   4  12       66.38        9.74     30.34 o
   8   4  12        0.75       -1.55     42.23 o
   9   4  12       82.04      112.52     31.40 o
  10   4  12       88.31       57.32     38.99 o
  11   4  12       44.95       82.48     42.02 o
  12   4  12      453.31      506.29     53.27 o
 -12   5  12      133.07      108.88     61.03 o
 -11   5  12       51.13       76.44     78.30 o
 -10   5  12       70.54       65.42     25.93 o
  -9   5  12       20.74      150.65     49.82 o
  -8   5  12       33.25       29.60     30.05 o
  -7   5  12        8.69       73.33     31.93 o
  -6   5  12      219.13      209.92     27.92 o
  -5   5  12      101.61      158.45     35.04 o
  -4   5  12        0.28       -3.90     27.84 o
  -3   5  12      290.28      272.35     27.74 o
  -2   5  12        8.69        8.88     27.58 o
  -1   5  12      104.23      163.97     35.53 o
   0   5  12      117.31      102.05     23.32 o
   1   5  12      131.71      187.02     32.84 o
   2   5  12       29.32       37.87     26.50 o
   3   5  12     1006.15      907.54     41.98 o
   4   5  12       50.88       22.63     27.47 o
   5   5  12        0.01        6.08     26.13 o
   6   5  12       15.28      -21.29     45.40 o
   7   5  12       65.44       90.34     26.87 o
   8   5  12       24.27       43.15     31.64 o
   9   5  12       80.81       75.65     33.20 o
  10   5  12      525.17      536.04     57.83 o
  11   5  12      426.26      452.10     51.14 o
 -11   6  12      114.36       83.40     77.93 o
 -10   6  12        4.09       46.77     32.67 o
  -9   6  12        3.99      -22.00     38.65 o
  -8   6  12       68.83       64.73     34.03 o
  -7   6  12       48.07       45.83     27.55 o
  -6   6  12       99.42      111.88     36.80 o
  -5   6  12       34.64        6.91     25.11 o
  -4   6  12       69.61       34.61     29.13 o
  -3   6  12        0.88        8.71     26.02 o
  -2   6  12      105.87       24.36     52.57 o
  -1   6  12        0.98       -1.07     25.58 o
   0   6  12       38.42       -2.73     49.59 o
   1   6  12       77.48       76.34     32.02 o
   2   6  12      180.49      188.54     29.28 o
   3   6  12       20.54       47.67     23.72 o
   4   6  12        0.26       60.59     28.66 o
   5   6  12       99.74      196.83     34.44 o
   6   6  12       45.45       61.33     25.65 o
   7   6  12        0.76       46.65     32.20 o
   8   6  12        3.38       20.68     34.22 o
   9   6  12      196.52      253.60     37.48 o
  10   6  12      427.22      272.46     43.24 o
  11   6  12       53.01       -9.00     58.54 o
 -10   7  12        0.02       11.65     35.65 o
  -9   7  12        1.39       15.91     40.77 o
  -8   7  12        6.93       -3.98     41.51 o
  -7   7  12       23.41       -5.72     41.64 o
  -6   7  12        8.69       23.37     27.24 o
  -5   7  12        9.74      -27.63     27.63 o
  -4   7  12       51.02       45.15     54.69 o
  -3   7  12        3.90       33.76     31.12 o
  -2   7  12       10.19       19.76     36.87 o
  -1   7  12       27.49       12.28     31.82 o
   0   7  12        0.07        5.39     52.90 o
   1   7  12       21.00      -13.28     39.39 o
   2   7  12        0.67       23.62     50.71 o
   3   7  12        4.55       -1.21     50.83 o
   4   7  12       16.80       68.21     28.68 o
   5   7  12       14.88       36.44     29.74 o
   6   7  12       20.19       19.31     26.56 o
   7   7  12        4.35       38.44     48.78 o
   8   7  12       98.37      134.00     29.73 o
   9   7  12        3.83        6.42     46.71 o
  -8   8  12        8.97       49.71     51.21 o
  -6   8  12       18.02       86.25     49.90 o
  -5   8  12        5.49      -26.56     72.40 o
  -4   8  12        1.37        1.02     37.68 o
  -3   8  12       27.47       14.79     35.35 o
  -2   8  12       24.69       35.47     39.13 o
  -1   8  12       66.88       49.66     34.55 o
   0   8  12       66.50      125.67     36.98 o
   1   8  12      195.11      181.28     45.63 o
   2   8  12       50.30        3.89     12.15 o
   3   8  12       52.35      -22.29     41.94 o
   4   8  12      187.73      197.68     51.84 o
   5   8  12        0.49      -29.98     29.98 o
   6   8  12       41.89       50.14     32.28 o
   7   8  12      109.49       93.29     35.55 o
   8   8  12       22.08       -3.36     31.09 o
  -6   9  12        1.34       -2.51     60.03 o
  -5   9  12       16.98       -2.50     37.04 o
  -4   9  12       39.98       -7.66     38.06 o
  -3   9  12      276.75      300.86     48.63 o
  -2   9  12      137.10       97.04     41.33 o
  -1   9  12        2.31      -44.20     44.20 o
   0   9  12      217.59      271.11     41.09 o
   1   9  12        0.87       64.51     38.61 o
   2   9  12       28.61       -1.13     47.64 o
   3   9  12       12.67       10.94     54.44 o
   4   9  12      104.04       61.92     49.13 o
   5   9  12      207.73      193.35     34.66 o
 -12   1  13       23.17       52.18     44.38 o
 -11   1  13       36.64       79.37     37.39 o
 -10   1  13      151.15      214.56     43.59 o
  -9   1  13        5.15       49.78     29.96 o
  -8   1  13        0.20      -29.11     29.11 o
  -7   1  13       71.13       66.90     25.65 o
  -6   1  13        5.78       33.54     29.27 o
  -5   1  13        7.93      -21.03     21.03 o
  -4   1  13        2.27      -22.64     47.49 o
  -3   1  13        5.65      -31.14     31.14 o
  -2   1  13       50.28       32.38     33.00 o
  -1   1  13      183.43      230.20     36.83 o
   0   1  13      108.29      105.82     34.92 o
   1   1  13       38.98      109.30     25.29 o
   2   1  13       81.77       10.93     42.80 o
   3   1  13       77.19       87.89     28.57 o
   4   1  13      434.04      485.58     35.68 o
   5   1  13       12.63       -9.40     32.49 o
   6   1  13       39.11      -32.19     32.19 o
   7   1  13      200.59      163.03     29.72 o
   8   1  13       27.87       10.98     29.40 o
   9   1  13        1.12        2.24     39.37 o
  10   1  13       18.73       58.74     34.61 o
  11   1  13       36.47        0.23     44.08 o
  12   1  13        1.21       33.20     43.57 o
 -12   2  13       17.73      -40.11     40.11 o
 -11   2  13        2.22      165.81    111.30 o
 -10   2  13        4.19      113.71     52.18 o
  -9   2  13       31.68       65.84     43.68 o
  -8   2  13      283.83      360.43     54.92 o
  -7   2  13      180.76      158.93     38.24 o
  -6   2  13       83.94       65.39     29.62 o
  -5   2  13        3.69       -3.74     21.59 o
  -4   2  13       17.38       15.43     33.55 o
  -3   2  13       43.49        6.19     41.09 o
  -2   2  13        0.04       32.44     33.48 o
  -1   2  13        0.43       10.64     26.26 o
   0   2  13        0.02      -25.33     25.33 o
   1   2  13      207.55      276.00     34.46 o
   2   2  13      297.71      252.62     35.30 o
   3   2  13       38.35       26.24     28.34 o
   4   2  13      195.90      169.22     30.10 o
   5   2  13        0.56       -8.90     34.17 o
   6   2  13        6.26      -11.62     31.58 o
   7   2  13       11.55      -31.66     32.19 o
   8   2  13       68.05       58.55     31.14 o
   9   2  13        1.36       16.26     27.31 o
  10   2  13        0.52      -26.58     32.65 o
  11   2  13        4.46       55.72     31.66 o
  12   2  13       62.23       83.01     35.82 o
 -12   3  13        1.19       -1.92     47.38 o
 -11   3  13       13.59       -9.41     36.10 o
 -10   3  13        2.65       -5.41     42.42 o
  -9   3  13        7.12      100.74     63.08 o
  -8   3  13       79.19      142.34     26.37 o
  -7   3  13       33.58      120.19     68.86 o
  -6   3  13        5.16       11.75     19.59 o
  -5   3  13       52.76       55.43     30.64 o
  -4   3  13      111.59      113.57     39.19 o
  -3   3  13       27.55       55.06     39.27 o
  -2   3  13       58.72       26.48     43.56 o
  -1   3  13       21.11       18.84     42.26 o
   0   3  13       49.04       21.36     29.46 o
   1   3  13      108.92      103.30     28.46 o
   2   3  13        0.16      -19.18     19.18 o
   3   3  13      415.11      372.02     30.25 o
   4   3  13        2.13       26.56     32.01 o
   5   3  13        1.97       19.61     36.99 o
   6   3  13      169.23      191.54     38.95 o
   7   3  13        2.81        5.10     32.47 o
   8   3  13       14.07       76.26     48.82 o
   9   3  13        5.11        4.50     32.99 o
  10   3  13       33.19       17.10     29.45 o
  11   3  13      112.16      189.61     37.23 o
 -11   4  13        7.03       36.50     51.70 o
 -10   4  13        0.00       42.60     45.10 o
  -9   4  13       80.02       45.23     71.78 o
  -8   4  13      231.60      263.67     34.79 o
  -7   4  13      578.14      620.51     75.88 o
  -6   4  13       19.04       11.06     21.85 o
  -5   4  13        1.33       10.28     32.42 o
  -4   4  13        2.24        5.10     24.26 o
  -3   4  13        1.99        7.71     27.54 o
  -2   4  13        3.00      -14.12     26.03 o
  -1   4  13       70.72       49.14     37.31 o
   0   4  13      172.65      194.96     33.14 o
   1   4  13       46.30       52.55     25.04 o
   2   4  13      360.40      325.33     38.88 o
   3   4  13        8.35       25.67     63.56 o
   4   4  13      222.43      246.26     39.32 o
   5   4  13        7.55       21.11     29.19 o
   6   4  13       13.03      -36.54     41.98 o
   7   4  13        9.31       59.38     31.04 o
   8   4  13        5.67       45.20     39.42 o
   9   4  13      443.83      421.81     49.24 o
  10   4  13      382.38      431.61     37.84 o
  11   4  13       26.63       46.06     31.26 o
 -10   5  13        1.06      -14.32     37.83 o
  -9   5  13       21.05       10.70     25.32 o
  -8   5  13       95.88      137.30     31.18 o
  -7   5  13       48.22       43.78     29.78 o
  -6   5  13      196.07      194.97     35.30 o
  -5   5  13      833.13      776.10     72.34 o
  -4   5  13      317.78      300.42     32.50 o
  -3   5  13        6.13       32.89     39.74 o
  -2   5  13        1.74      -33.91     40.48 o
  -1   5  13        0.53        3.39     29.16 o
   0   5  13       15.05       12.34     23.50 o
   1   5  13       10.01        0.62     25.09 o
   2   5  13       52.91       -6.14     35.29 o
   3   5  13       25.90      -27.36     27.36 o
   4   5  13       43.22        7.31     52.74 o
   5   5  13        8.76      -40.78     40.78 o
   6   5  13       80.74       98.01     52.07 o
   7   5  13       62.72       19.86     39.88 o
   8   5  13      106.98       81.67     44.99 o
   9   5  13       60.22       17.94     42.69 o
  10   5  13      235.50      150.10     46.98 o
  -9   6  13       42.97      100.92     65.87 o
  -8   6  13       38.51       84.67     35.01 o
  -7   6  13        1.71      -16.02     50.77 o
  -6   6  13       30.76       31.95     32.50 o
  -5   6  13      144.62      106.72     28.92 o
  -4   6  13       84.24       68.17    104.09 o
  -3   6  13       14.74       11.99     29.18 o
  -2   6  13       20.47      108.61     38.80 o
  -1   6  13        0.29      -34.42     36.86 o
   0   6  13       62.06       78.19     95.64 o
   1   6  13       42.66       12.66     40.11 o
   2   6  13      186.06      338.03     57.11 o
   3   6  13       76.22       28.76     42.46 o
   4   6  13      112.84      197.69     48.43 o
   5   6  13        7.26       84.88     39.60 o
   6   6  13       25.81       48.99     30.16 o
   7   6  13      153.00      211.44     36.07 o
   8   6  13       86.41      148.13     48.56 o
   9   6  13       58.62       93.44     45.91 o
  -8   7  13       51.51       46.73     44.87 o
  -7   7  13       38.27      146.16     51.21 o
  -6   7  13        0.21       61.27     49.71 o
  -5   7  13        0.67      -10.92     39.59 o
  -4   7  13        1.16       53.62     36.90 o
  -3   7  13       43.09       19.11     41.33 o
  -2   7  13       12.18       35.73     41.92 o
  -1   7  13       71.54       21.60     31.89 o
   0   7  13       28.72       59.56     44.36 o
   1   7  13       52.34        0.32     36.30 o
   2   7  13        0.09       -3.50     38.03 o
   3   7  13       35.71       23.34     37.48 o
   4   7  13        8.15      -37.15     37.15 o
   5   7  13       56.37       38.12     36.74 o
   6   7  13       26.62       54.71     33.89 o
   7   7  13        1.30       43.66     40.90 o
  -5   8  13        1.79      -16.43     31.44 o
  -4   8  13        0.87      -41.51     41.51 o
  -3   8  13       17.30      -17.54     40.64 o
  -2   8  13       23.62      -19.35     42.37 o
  -1   8  13       31.79       10.20     43.58 o
   0   8  13       38.02       50.50     44.28 o
   1   8  13        4.23       56.95     41.78 o
   2   8  13       67.21      133.45     38.24 o
   3   8  13        8.79       -8.78     39.75 o
   4   8  13       20.10      -18.67     40.92 o
   5   8  13       15.96       -4.11     35.07 o
 -10   0  14      900.91      765.86     99.55 o
  -9   0  14      256.41      280.39     79.17 o
  -8   0  14        1.97       95.33     79.17 o
  -7   0  14       47.82      124.91     69.35 o
  -6   0  14      230.09      268.14     34.18 o
  -5   0  14      129.83      159.68     35.55 o
  -4   0  14        2.64       20.38     39.15 o
  -3   0  14       10.93       28.34     44.62 o
  -2   0  14       92.88       89.24     52.57 o
  -1   0  14      124.67       -8.58     55.56 o
   0   0  14      152.00      112.60     46.36 o
   1   0  14      225.20      402.44     62.27 o
   2   0  14      261.63      273.43     60.65 o
   3   0  14      527.74      525.80     54.10 o
   4   0  14      232.06      145.57     44.13 o
   5   0  14        3.30      -31.53     46.34 o
   6   0  14     1215.56     1175.37     66.07 o
   7   0  14       77.11      152.22     46.52 o
   8   0  14      512.69      433.24     59.24 o
   9   0  14      263.29      319.90     59.78 o
  10   0  14        9.25       33.36     52.20 o
 -10   1  14        5.43       30.57     40.23 o
  -9   1  14       19.72       42.13     75.94 o
  -8   1  14       82.67      190.79     47.02 o
  -7   1  14       95.62       70.32     64.26 o
  -6   1  14       53.05       36.77     49.59 o
  -5   1  14       50.13       61.49     30.32 o
  -4   1  14       94.54      105.96     28.52 o
  -3   1  14      161.50      138.62     34.55 o
  -2   1  14      258.48      270.75     40.86 o
  -1   1  14      321.92      275.60     45.30 o
   0   1  14       53.40      182.20     44.04 o
   1   1  14       57.82       55.83     43.72 o
   2   1  14      221.90      298.10     67.61 o
   3   1  14       14.09       36.03     31.91 o
   4   1  14       32.38       68.84     37.36 o
   5   1  14      891.71      853.76     50.98 o
   6   1  14      183.97      186.14     39.02 o
   7   1  14       23.98       78.28     33.97 o
   8   1  14        7.35       36.19     34.72 o
   9   1  14       30.89       38.57     37.50 o
  10   1  14        4.98       -9.60     42.06 o
 -10   2  14       74.61       84.40     44.00 o
  -9   2  14       11.88       26.52     44.63 o
  -8   2  14        1.45       39.33     43.39 o
  -7   2  14       17.04      103.97     54.00 o
  -6   2  14       36.85      103.03     67.99 o
  -5   2  14      157.02      169.27     26.11 o
  -4   2  14       25.38       51.87     26.58 o
  -3   2  14       20.23      -20.53     43.76 o
  -2   2  14        2.77       16.12     34.37 o
  -1   2  14       24.77       -3.86     39.40 o
   0   2  14       40.79        7.30     94.52 o
   1   2  14      201.67      184.61     70.41 o
   2   2  14       23.61       25.62     66.25 o
   3   2  14       26.73       40.55     36.47 o
   4   2  14      267.07      269.80     33.44 o
   5   2  14        0.45      -30.75     35.05 o
   6   2  14       38.77      -39.35     39.35 o
   7   2  14       96.95       56.11     32.81 o
   8   2  14        2.38      -21.91     30.62 o
   9   2  14       21.40        1.74     47.72 o
  10   2  14        2.74      -37.29     37.29 o
 -10   3  14       49.20       -8.45     88.06 o
  -8   3  14        4.05       17.85     44.54 o
  -7   3  14      124.87      181.21     31.42 o
  -6   3  14       37.23       22.22     29.78 o
  -5   3  14       25.49       17.25     23.57 o
  -4   3  14        0.14       -2.80     38.04 o
  -3   3  14      133.26      171.88     32.97 o
  -2   3  14        0.95       13.61     26.05 o
  -1   3  14       88.24       60.21     43.13 o
   0   3  14       12.08       59.88     38.92 o
   1   3  14        0.42       -5.58     51.02 o
   2   3  14       95.73       85.21     48.11 o
   3   3  14      205.17      113.38     37.49 o
   4   3  14       20.06      -28.83     31.47 o
   5   3  14      222.05      170.26     37.17 o
   6   3  14       79.21      132.78     35.21 o
   7   3  14        3.63      -17.11     34.67 o
   8   3  14        0.88       -4.58     29.94 o
   9   3  14       52.33       33.44     33.11 o
  -9   4  14       12.21       -1.53     51.98 o
  -8   4  14       62.95        0.99     52.45 o
  -7   4  14       91.45       97.44     39.65 o
  -6   4  14      184.21      249.21     39.27 o
  -5   4  14       87.46       49.71     26.87 o
  -4   4  14        6.78      -25.04     25.04 o
  -3   4  14        2.13       27.32     27.98 o
  -2   4  14       37.34       21.78     37.89 o
  -1   4  14       27.08      102.35     41.82 o
   0   4  14       90.28      169.29     31.98 o
   1   4  14      129.13      185.35     97.44 o
   2   4  14      113.18       88.94     40.95 o
   3   4  14      193.74      139.04     34.71 o
   4   4  14       17.75        3.96     32.91 o
   5   4  14       78.37      -10.43     40.00 o
   6   4  14        8.34      -27.84     27.84 o
   7   4  14        6.38       17.71     34.39 o
   8   4  14      110.85      158.42     34.75 o
  -8   5  14        2.69       24.89     32.35 o
  -7   5  14      529.84      520.73     46.72 o
  -6   5  14      256.37      223.47     50.58 o
  -5   5  14      134.81       88.76     37.16 o
  -4   5  14       55.27      124.19     29.79 o
  -3   5  14       41.60      132.83     85.14 o
  -2   5  14        8.91      -41.23     41.23 o
  -1   5  14       23.64       18.83     63.08 o
   0   5  14       72.87       54.40     39.85 o
   1   5  14       94.32       18.46     54.44 o
   2   5  14       81.28      -51.70     66.37 o
   3   5  14       13.58       45.93     42.20 o
   4   5  14      132.78       82.44     35.89 o
   5   5  14       50.72       48.16     34.12 o
   6   5  14       92.05      106.21     43.58 o
   7   5  14        0.97      -14.51     42.52 o
  -6   6  14       56.56       90.49     49.71 o
  -5   6  14       24.07       79.54     50.96 o
  -4   6  14       64.11       53.67     37.52 o
  -3   6  14       48.94       39.48     60.40 o
  -2   6  14        3.88       25.54     54.87 o
  -1   6  14        1.14       44.72     38.90 o
   0   6  14        0.01       64.93     41.36 o
   1   6  14      262.81      292.39     51.14 o
   2   6  14      171.54      162.01    164.87 o
   3   6  14        4.55      -26.67     39.73 o
   4   6  14       81.00       89.91     40.58 o
   5   6  14        0.22      -17.06     31.70 o
   6   6  14       51.75      -52.68     67.94 o
  -4   7  14        0.48      169.28     60.53 o
  -3   7  14       32.47       77.18     48.16 o
  -2   7  14        6.15       47.18     47.48 o
  -1   7  14        7.91       22.88     38.90 o
   0   7  14       26.16       84.23     56.61 o
   1   7  14       19.69       -2.61     64.13 o
   2   7  14        1.48      171.65     81.22 o
   3   7  14        1.51       38.90     70.84 o
   4   7  14       39.87        4.05     88.68 o
  -8   1  15        3.86       82.77     57.94 o
  -7   1  15        0.00       37.73     44.24 o
  -6   1  15       53.85       -5.00     70.47 o
  -5   1  15       22.68        1.01     24.82 o
  -4   1  15       65.41       87.20     38.72 o
  -3   1  15      424.67      425.40     43.05 o
  -2   1  15      467.02      397.09     45.95 o
  -1   1  15      187.06      172.88     42.08 o
   0   1  15       57.09       94.15     45.15 o
   1   1  15       99.13      152.67     82.65 o
   2   1  15       12.64       28.96     45.51 o
   3   1  15      127.94      221.28     51.27 o
   4   1  15      128.37      165.25     61.21 o
   5   1  15       36.57      178.17     57.43 o
   6   1  15       80.69       46.34     37.80 o
   7   1  15       47.46      100.28     31.42 o
  -8   2  15        0.00       60.47    114.59 o
  -7   2  15       31.76       36.43     50.34 o
  -6   2  15        0.01       62.89     76.06 o
  -5   2  15        0.29      -11.20     35.38 o
  -4   2  15        0.02        7.78     32.12 o
  -3   2  15       23.74       -7.42     29.64 o
  -2   2  15        1.45       70.47     42.46 o
  -1   2  15      178.15      131.89     40.56 o
   0   2  15      246.56      214.87     51.95 o
   1   2  15       95.15      181.59     46.38 o
   2   2  15       24.32       20.37     40.53 o
   3   2  15       14.73       43.26     39.52 o
   4   2  15       97.27       61.46    169.28 o
   5   2  15       37.80       -2.96     52.48 o
   6   2  15       15.21      -25.70     39.05 o
   7   2  15      106.97      115.45     29.63 o
  -7   3  15        4.75      -34.99     48.63 o
  -6   3  15       27.36       70.19     32.90 o
  -5   3  15        4.23       35.00     34.60 o
  -4   3  15       14.81       55.99     27.42 o
  -3   3  15        0.04       15.54     30.23 o
  -2   3  15        5.67       41.44     33.25 o
  -1   3  15       19.68      213.78     45.11 o
   0   3  15       38.20      -12.41     68.48 o
   1   3  15       44.57       50.21     67.99 o
   2   3  15        2.32        9.43     51.01 o
   3   3  15        9.57       36.62     46.78 o
   4   3  15       69.31       95.64     58.24 o
   5   3  15        0.31      -11.95     45.61 o
   6   3  15       11.03       13.52     41.41 o
  -6   4  15       86.51       34.88     50.09 o
  -5   4  15      103.17      123.25     39.59 o
  -4   4  15        9.05       30.24     41.20 o
  -3   4  15       48.70       13.82     29.59 o
  -2   4  15        0.19      -10.07     31.29 o
  -1   4  15        2.16       16.14     33.05 o
   0   4  15       82.58       54.63     45.69 o
   1   4  15       80.75      129.34     49.75 o
   2   4  15      121.05      218.25     74.95 o
   3   4  15        0.00      -56.00     91.54 o
   4   4  15        8.13       66.91     92.10 o
   5   4  15        1.05       35.10     55.49 o
  -4   5  15       25.57       42.11     35.39 o
  -3   5  15        2.81      106.81     77.62 o
  -2   5  15       47.75      106.02     60.28 o
  -1   5  15       66.94       32.30     43.90 o
   0   5  15       34.74      115.48     80.85 o
   1   5  15       68.22       77.68     67.74 o
   2   5  15      231.47      236.23     55.72 o
   3   5  15      384.71      385.24     59.89 o
   4   5  15       74.56       31.53     45.75 o
  -4   0  16       42.19      105.70     38.68 o
  -3   0  16     1388.90     1128.78     92.35 o
  -2   0  16     2705.13     2231.70    136.59 o
  -1   0  16     1710.04     1632.27    119.69 o
   0   0  16      743.42      988.96     97.57 o
   1   0  16      272.33      371.87     78.92 o
   2   0  16       84.69      259.51     80.66 o
   3   0  16        8.29        6.84     77.68 o
   4   0  16      392.71      361.05     69.73 o
  -4   1  16      184.24      159.30     57.98 o
  -3   1  16       89.82       73.20     33.45 o
  -2   1  16      100.30       79.64     51.27 o
  -1   1  16       66.74       99.05     43.21 o
   0   1  16      257.13      318.50     52.95 o
   1   1  16      149.16      159.34     62.27 o
   2   1  16       13.58       52.23     50.95 o
   3   1  16       84.58      170.27     53.99 o
   4   1  16      187.37      152.35     47.59 o
  -3   2  16      148.42      155.50     35.33 o
  -2   2  16      122.10       94.88     33.47 o
  -1   2  16       32.66       74.36     45.08 o
   0   2  16        0.63      -15.00    102.91 o
   1   2  16        1.48       53.88     49.03 o
   2   2  16        0.01      -33.92     42.25 o
   3   2  16       50.62       17.43     78.61 o
  -2   3  16        9.89      -30.91     30.98 o
  -1   3  16       21.46       83.12     51.95 o
   0   3  16        0.36       82.73     47.87 o
   1   3  16        6.23      -49.71     51.21 o
 
